# Supplementary material for: Evidence for novel polycyclic aromatic hydrocarbon degradation pathways in culturable marine isolates
Source: Microbiol Spectr. 2023 Dec 12;12(1):e03409-23. doi: 10.1128/spectrum.03409-23 (PMC10783047; doi:10.1128/spectrum.03409-23)
Supplement: Table S3 — PAH biomarker amino acid identity search results. [file spectrum.03409-23-s0004.xlsx]

## Sheet: AntA
Query Sequence Name	Gene Id	Gene Name	Genome Id	Genome Name	Query Start Coord	Query End Coord	Subject Start Coord	Subject End Coord	Bit Score	E-value	Identities	Subject Length
query2020900	2785716337	benzoate 1,2-dioxygenase alpha subunit	2785510739	Alteromonas macleodii EZ55	14	459	9	446	423	2e-146	47	446
query2020900	2635216629	benzoate 1,2-dioxygenase, alpha subunit	2634166328	Marinobacterium georgiense DSM 11526	14	459	9	446	421	1e-145	47	446
query2020900	2814116071	benzoate 1,2-dioxygenase alpha subunit	2811995373	Vibrio natriegens ATCC 14048	7	467	5	456	395	2e-135	43	458
query2020900	2635212918	Ring hydroxylating alpha subunit (catalytic domain)	2634166328	Marinobacterium georgiense DSM 11526	28	406	22	391	197	4e-59	32	429
query2020900	2635216541	Ring hydroxylating alpha subunit (catalytic domain)	2634166328	Marinobacterium georgiense DSM 11526	28	406	22	391	197	4e-59	32	429
query2020900	2635216415	Ring hydroxylating alpha subunit (catalytic domain)	2634166328	Marinobacterium georgiense DSM 11526	28	406	22	391	197	4e-59	32	429
query2020900	640645082	ring hydroxylating dioxygenase, Rieske (2Fe-2S) protein	640612219	Sagittula stellata E-37	28	406	21	392	191	9e-57	31	424
query2020900	637613678	aromatic 1,2-dioxygenase, alpha subunit	637000267	Ruegeria pomeroyi DSS-3	29	457	20	443	166	2e-47	28	446
query2020900	2814113742	phenylpropionate dioxygenase alpha subunit	2811995373	Vibrio natriegens ATCC 14048	28	407	19	396	150	3e-41	27	452
query2020900	637288933	aromatic 1,2-dioxygenase, alpha subunit	637000267	Ruegeria pomeroyi DSS-3	19	404	5	395	149	3e-41	27	441
query2020900	2635214579	phenylpropionate dioxygenase alpha subunit	2634166328	Marinobacterium georgiense DSM 11526	28	407	27	394	129	1e-33	26	448
query2020900	2814116855	Rieske 2Fe-2S family protein	2811995373	Vibrio natriegens ATCC 14048	27	260	32	257	119	3e-30	29	419
query2020900	647845676	rieske domain protein	647533124	Citreicella sp. SE45	29	232	21	215	114	8e-29	29	412
query2020900	637291148	Rieske 2Fe-2S domain protein	637000267	Ruegeria pomeroyi DSS-3	32	226	29	215	110	1e-27	32	380
query2020900	637289072	Rieske 2Fe-2S domain protein	637000267	Ruegeria pomeroyi DSS-3	26	266	5	240	107	1e-26	27	363
query2020900	647841646	rieske 2Fe-2S domain protein	647533124	Citreicella sp. SE45	33	244	28	231	108	1e-26	29	374
query2020900	640645158	putative aromatic-ring hydroxylating dioxygenase, alpha-subunit	640612219	Sagittula stellata E-37	29	226	18	206	99.8	1e-23	25	411
query2020900	637291145	Rieske 2Fe-2S domain protein	637000267	Ruegeria pomeroyi DSS-3	22	247	15	232	96.3	1e-22	27	369
query2020900	2814115405	choline monooxygenase	2811995373	Vibrio natriegens ATCC 14048	29	254	27	259	78.2	2e-16	24	395
query2020900	2785714680	phenylpropionate dioxygenase-like ring-hydroxylating dioxygenase large terminal subunit	2785510739	Alteromonas macleodii EZ55	43	263	21	216	48.9	4e-07	25	351
query79097	2600529225	phenylpropionate dioxygenase alpha subunit	2600254985	Escherichia coli DH5a	28	407	19	397	145	1e-39	28	453
query79097	2600530418	Phenylpropionate dioxygenase, large terminal subunit	2600254985	Escherichia coli DH5a	29	234	24	224	103	2e-25	31	374
query1008522	2619170299	benzoate 1,2-dioxygenase, alpha subunit	2617271224	Sulfitobacter sp. CB2047	1	457	1	452	427	5e-148	47	462
query1008522	638913603	benzoate 1,2-dioxygenase, alpha subunit	638341184	Roseovarius sp. 217	1	455	1	450	419	7e-145	45	462
query1008522	638836483	ring hydroxylating dioxygenase, alpha subunit	638341183	Roseovarius nubinhibens ISM	21	230	13	212	118	3e-30	31	407
query1008522	647619256	rieske (2Fe-2S) domain protein	647533203	Rhodobacterales bacterium Y4I	27	244	18	226	113	2e-28	30	411
query1008522	638838701	Rieske 2Fe-2S domain protein	638341183	Roseovarius nubinhibens ISM	21	244	20	235	112	2e-28	28	379
query1008522	638836245	putative dioxygenase	638341183	Roseovarius nubinhibens ISM	27	252	25	244	105	5e-26	28	387
query1008522	638837506	Rieske 2Fe-2S domain protein	638341183	Roseovarius nubinhibens ISM	34	247	6	211	103	1e-25	30	350
query1008522	638004728	Rieske (2Fe-2S) region	637000268	Ruegeria sp. TM1040	33	226	22	206	101	3e-24	28	408
query1008522	638837813	Rieske 2Fe-2S domain protein	638341183	Roseovarius nubinhibens ISM	34	259	14	221	94	5e-22	26	362
query1008522	638838045	Rieske 2Fe-2S family protein	638341183	Roseovarius nubinhibens ISM	34	256	25	249	86.7	2e-19	25	385
query1008522	638911532	probable dioxygenase alpha chain	638341184	Roseovarius sp. 217	21	263	12	256	77.8	2e-16	24	385
query1008522	638007378	Rieske (2Fe-2S) region	637000268	Ruegeria sp. TM1040	34	263	25	256	72.4	1e-14	22	384
query1008522	647620172	rieske (2Fe-2S) domain protein	647533203	Rhodobacterales bacterium Y4I	34	263	25	256	70.5	4e-14	26	384

## Sheet: BphA1
Query Sequence Name	Gene Id	Gene Name	Genome Id	Genome Name	Query Start Coord	Query End Coord	Subject Start Coord	Subject End Coord	Bit Score	E-value	Identities	Subject Length
query2064569	2814113742	phenylpropionate dioxygenase alpha subunit	2811995373	Vibrio natriegens ATCC 14048	19	445	5	436	403	9e-139	47	452
query2064569	2635214579	phenylpropionate dioxygenase alpha subunit	2634166328	Marinobacterium georgiense DSM 11526	21	445	18	434	316	1e-104	40	448
query2064569	640645082	ring hydroxylating dioxygenase, Rieske (2Fe-2S) protein	640612219	Sagittula stellata E-37	16	440	6	423	169	1e-48	28	424
query2064569	2635212918	Ring hydroxylating alpha subunit (catalytic domain)	2634166328	Marinobacterium georgiense DSM 11526	30	442	19	425	169	2e-48	29	429
query2064569	2635216541	Ring hydroxylating alpha subunit (catalytic domain)	2634166328	Marinobacterium georgiense DSM 11526	30	442	19	425	169	2e-48	29	429
query2064569	2635216415	Ring hydroxylating alpha subunit (catalytic domain)	2634166328	Marinobacterium georgiense DSM 11526	30	442	19	425	169	2e-48	29	429
query2064569	2814116071	benzoate 1,2-dioxygenase alpha subunit	2811995373	Vibrio natriegens ATCC 14048	24	401	15	389	164	2e-46	30	458
query2064569	2635216629	benzoate 1,2-dioxygenase, alpha subunit	2634166328	Marinobacterium georgiense DSM 11526	28	401	16	388	158	2e-44	28	446
query2064569	2785716337	benzoate 1,2-dioxygenase alpha subunit	2785510739	Alteromonas macleodii EZ55	38	401	28	388	155	4e-43	28	446
query2064569	637613678	aromatic 1,2-dioxygenase, alpha subunit	637000267	Ruegeria pomeroyi DSS-3	38	218	24	210	130	2e-34	31	446
query2064569	637288933	aromatic 1,2-dioxygenase, alpha subunit	637000267	Ruegeria pomeroyi DSS-3	33	261	14	246	122	3e-31	27	441
query2064569	2814116855	Rieske 2Fe-2S family protein	2811995373	Vibrio natriegens ATCC 14048	29	257	29	250	111	1e-27	30	419
query2064569	640645158	putative aromatic-ring hydroxylating dioxygenase, alpha-subunit	640612219	Sagittula stellata E-37	25	365	4	348	108	7e-27	28	411
query2064569	637291145	Rieske 2Fe-2S domain protein	637000267	Ruegeria pomeroyi DSS-3	21	229	9	207	98.2	2e-23	34	369
query2064569	647841646	rieske 2Fe-2S domain protein	647533124	Citreicella sp. SE45	22	226	13	209	97.8	4e-23	32	374
query2064569	637291148	Rieske 2Fe-2S domain protein	637000267	Ruegeria pomeroyi DSS-3	30	343	21	301	96.7	9e-23	27	380
query2064569	647845676	rieske domain protein	647533124	Citreicella sp. SE45	38	366	25	351	95.1	5e-22	28	412
query2064569	637289072	Rieske 2Fe-2S domain protein	637000267	Ruegeria pomeroyi DSS-3	39	246	13	215	93.6	9e-22	27	363
query2064569	2814115405	choline monooxygenase	2811995373	Vibrio natriegens ATCC 14048	39	226	32	225	87.4	1e-19	27	395
query2064569	2785714680	phenylpropionate dioxygenase-like ring-hydroxylating dioxygenase large terminal subunit	2785510739	Alteromonas macleodii EZ55	39	226	12	180	50.8	9e-08	27	351
query2064569	647842818	rieske domain protein	647533124	Citreicella sp. SE45	66	143	14	89	48.5	2e-07	33	209
query79146	2600529225	phenylpropionate dioxygenase alpha subunit	2600254985	Escherichia coli DH5a	19	445	5	437	396	5e-136	47	453
query79146	2600530418	Phenylpropionate dioxygenase, large terminal subunit	2600254985	Escherichia coli DH5a	34	179	24	168	91.3	6e-21	29	374
query1008807	638913603	benzoate 1,2-dioxygenase, alpha subunit	638341184	Roseovarius sp. 217	33	393	28	386	157	7e-44	27	462
query1008807	2619170299	benzoate 1,2-dioxygenase, alpha subunit	2617271224	Sulfitobacter sp. CB2047	28	393	21	386	154	1e-42	28	462
query1008807	638836483	ring hydroxylating dioxygenase, alpha subunit	638341183	Roseovarius nubinhibens ISM	17	229	3	207	123	4e-32	31	407
query1008807	647619256	rieske (2Fe-2S) domain protein	647533203	Rhodobacterales bacterium Y4I	23	353	8	336	114	8e-29	29	411
query1008807	638004728	Rieske (2Fe-2S) region	637000268	Ruegeria sp. TM1040	29	365	13	346	106	4e-26	28	408
query1008807	638837813	Rieske 2Fe-2S domain protein	638341183	Roseovarius nubinhibens ISM	34	254	9	221	102	7e-25	28	362
query1008807	638837506	Rieske 2Fe-2S domain protein	638341183	Roseovarius nubinhibens ISM	38	229	5	186	98.6	1e-23	33	350
query1008807	647620172	rieske (2Fe-2S) domain protein	647533203	Rhodobacterales bacterium Y4I	39	226	25	213	90.9	8e-21	28	384
query1008807	638838045	Rieske 2Fe-2S family protein	638341183	Roseovarius nubinhibens ISM	29	226	16	213	87.8	6e-20	27	385
query1008807	638836245	putative dioxygenase	638341183	Roseovarius nubinhibens ISM	39	267	32	248	87.8	6e-20	28	387
query1008807	638838701	Rieske 2Fe-2S domain protein	638341183	Roseovarius nubinhibens ISM	22	235	17	227	84.7	8e-19	28	379
query1008807	638911532	probable dioxygenase alpha chain	638341184	Roseovarius sp. 217	39	226	25	213	83.6	3e-18	26	385
query1008807	638007378	Rieske (2Fe-2S) region	637000268	Ruegeria sp. TM1040	19	226	6	213	82.4	5e-18	26	384
query1008807	638911795	hypothetical protein	638341184	Roseovarius sp. 217	48	219	49	218	47	1e-06	24	368

## Sheet: CatA
Query Sequence Name	Gene Id	Gene Name	Genome Id	Genome Name	Query Start Coord	Query End Coord	Subject Start Coord	Subject End Coord	Bit Score	E-value	Identities	Subject Length
query2020412	2814116070	catechol 1,2-dioxygenase	2811995373	Vibrio natriegens ATCC 14048	23	304	27	307	336	8e-117	55	313
query2020412	640645093	hydroxyquinol 1,2-dioxygenase	640612219	Sagittula stellata E-37	21	278	21	276	120	5e-33	31	281
query2020412	640645108	dioxygenase	640612219	Sagittula stellata E-37	18	257	19	257	108	2e-28	28	289
query2020412	2814116646	protocatechuate 3,4-dioxygenase beta subunit	2811995373	Vibrio natriegens ATCC 14048	97	241	27	156	52.4	4e-09	27	190
query2020412	640641506	protocatechuate 3,4-dioxygenase, beta subunit	640612219	Sagittula stellata E-37	131	245	76	185	52	1e-08	30	240
query2020412	637613588	protocatechuate 3,4-dioxygenase, beta subunit	637000267	Ruegeria pomeroyi DSS-3	129	244	76	186	44.3	3e-06	25	242
query2020412	647843687	protocatechuate 3,4-dioxygenase, beta subunit	647533124	Citreicella sp. SE45	129	244	75	185	45.1	3e-06	27	241
query1009335	2619170289	catechol 1,2-dioxygenase	2617271224	Sulfitobacter sp. CB2047	20	293	21	285	113	2e-30	30	291
query1009335	647620510	chlorocatechol 1,2-dioxygenase	647533203	Rhodobacterales bacterium Y4I	16	258	15	256	113	2e-30	29	289
query1009335	638913614	dioxygenase	638341184	Roseovarius sp. 217	20	259	21	259	112	8e-30	30	291
query1009335	638832098	protocatechuate 3,4-dioxygenase, beta subunit	638341211	Sulfitobacter sp. EE-36	131	245	79	188	56.6	2e-10	31	243
query1009335	638842157	protocatechuate 3,4-dioxygenase, beta subunit	638341212	Sulfitobacter sp. NAS-14.1	131	245	79	188	56.6	2e-10	31	243
query1009335	638005855	protocatechuate 3,4-dioxygenase, beta subunit	637000268	Ruegeria sp. TM1040	131	245	76	185	56.2	3e-10	31	240
query1009335	2619168618	protocatechuate 3,4-dioxygenase, beta subunit	2617271224	Sulfitobacter sp. CB2047	131	245	79	188	54.7	1e-09	30	243
query1009335	2619167423	protocatechuate 3,4-dioxygenase, beta subunit	2617271224	Sulfitobacter sp. CB2047	129	244	74	184	53.1	4e-09	30	240
query1009335	638910306	protocatechuate 3,4-dioxygenase, beta subunit	638341184	Roseovarius sp. 217	131	244	76	184	51.2	2e-08	31	240
query1009335	647616842	protocatechuate 3,4-dioxygenase, beta subunit	647533203	Rhodobacterales bacterium Y4I	129	244	79	189	51.2	1e-08	30	245
query1009335	638838790	protocatechuate 3,4-dioxygenase, beta subunit	638341183	Roseovarius nubinhibens ISM	124	244	71	186	48.9	9e-08	29	242

## Sheet: CatE_YfiE
Query Sequence Name	Gene Id	Gene Name	Genome Id	Genome Name	Query Start Coord	Query End Coord	Subject Start Coord	Subject End Coord	Bit Score	E-value	Identities	Subject Length
query2020453	637287883	biphenyl-2,3-diol 1,2-dioxygenase III	637000267	Ruegeria pomeroyi DSS-3	163	268	4	108	96.3	0	46	161
query2020453	640643921	biphenyl-2,3-diol 1,2-dioxygenase III	640612219	Sagittula stellata E-37	167	244	6	82	79.7	0	49	164
query2020453	637287883	biphenyl-2,3-diol 1,2-dioxygenase III	637000267	Ruegeria pomeroyi DSS-3	8	157	9	161	124	4e-36	46	161
query2020453	640643921	biphenyl-2,3-diol 1,2-dioxygenase III	640612219	Sagittula stellata E-37	5	156	4	158	106	2e-29	43	164
query1009458	638911960	catechol 2,3-dioxygenase	638341184	Roseovarius sp. 217	1	159	1	162	127	4e-37	45	163
query1009458	647618873	glyoxalase/bleomycin resistance protein/dioxygenase	647533203	Rhodobacterales bacterium Y4I	8	155	31	181	122	3e-35	45	183
query1009458	647618873	glyoxalase/bleomycin resistance protein/dioxygenase	647533203	Rhodobacterales bacterium Y4I	153	264	16	126	104		48	183
query1009458	638911960	catechol 2,3-dioxygenase	638341184	Roseovarius sp. 217	170	264	10	103	82.8		45	163

## Sheet: NagG
Query Sequence Name	Gene Id	Gene Name	Genome Id	Genome Name	Query Start Coord	Query End Coord	Subject Start Coord	Subject End Coord	Bit Score	E-value	Identities	Subject Length
query2019166	640645082	ring hydroxylating dioxygenase, Rieske (2Fe-2S) protein	640612219	Sagittula stellata E-37	20	422	17	424	164	5e-47	28	424
query2019166	2635212918	Ring hydroxylating alpha subunit (catalytic domain)	2634166328	Marinobacterium georgiense DSM 11526	30	422	28	424	149	2e-41	28	429
query2019166	2635216415	Ring hydroxylating alpha subunit (catalytic domain)	2634166328	Marinobacterium georgiense DSM 11526	30	422	28	424	149	2e-41	28	429
query2019166	2635216541	Ring hydroxylating alpha subunit (catalytic domain)	2634166328	Marinobacterium georgiense DSM 11526	30	422	28	424	149	2e-41	28	429
query2019166	2814116071	benzoate 1,2-dioxygenase alpha subunit	2811995373	Vibrio natriegens ATCC 14048	18	384	20	384	132	5e-35	28	458
query2019166	2635214579	phenylpropionate dioxygenase alpha subunit	2634166328	Marinobacterium georgiense DSM 11526	24	421	27	429	125	7e-33	27	448
query2019166	2814113742	phenylpropionate dioxygenase alpha subunit	2811995373	Vibrio natriegens ATCC 14048	24	421	19	431	124	3e-32	28	452
query2019166	2635216629	benzoate 1,2-dioxygenase, alpha subunit	2634166328	Marinobacterium georgiense DSM 11526	30	382	29	381	117	6e-30	26	446
query2019166	637613678	aromatic 1,2-dioxygenase, alpha subunit	637000267	Ruegeria pomeroyi DSS-3	29	421	24	434	111	1e-27	25	446
query2019166	637288933	aromatic 1,2-dioxygenase, alpha subunit	637000267	Ruegeria pomeroyi DSS-3	30	229	20	216	110	2e-27	34	441
query2019166	2814116855	Rieske 2Fe-2S family protein	2811995373	Vibrio natriegens ATCC 14048	25	232	34	233	109	4e-27	30	419
query2019166	2785716337	benzoate 1,2-dioxygenase alpha subunit	2785510739	Alteromonas macleodii EZ55	30	382	29	381	105	1e-25	23	446
query2019166	2814115405	choline monooxygenase	2811995373	Vibrio natriegens ATCC 14048	5	252	6	250	100	3e-24	30	395
query2019166	647841646	rieske 2Fe-2S domain protein	647533124	Citreicella sp. SE45	18	229	17	213	93.2	9e-22	30	374
query2019166	647845676	rieske domain protein	647533124	Citreicella sp. SE45	26	231	24	216	92.4	2e-21	31	412
query2019166	637291148	Rieske 2Fe-2S domain protein	637000267	Ruegeria pomeroyi DSS-3	18	230	19	216	90.5	9e-21	28	380
query2019166	637289072	Rieske 2Fe-2S domain protein	637000267	Ruegeria pomeroyi DSS-3	30	263	13	232	87	1e-19	27	363
query2019166	640645158	putative aromatic-ring hydroxylating dioxygenase, alpha-subunit	640612219	Sagittula stellata E-37	26	233	21	210	86.7	2e-19	26	411
query2019166	637291145	Rieske 2Fe-2S domain protein	637000267	Ruegeria pomeroyi DSS-3	30	229	27	208	80.5	2e-17	29	369
query79163	2600529225	phenylpropionate dioxygenase alpha subunit	2600254985	Escherichia coli DH5a	22	421	17	432	117	1e-29	27	453
query79163	2600530418	Phenylpropionate dioxygenase, large terminal subunit	2600254985	Escherichia coli DH5a	25	233	24	220	82	4e-18	29	374
query1008893	638913603	benzoate 1,2-dioxygenase, alpha subunit	638341184	Roseovarius sp. 217	30	381	34	386	130	1e-34	29	462
query1008893	2619170299	benzoate 1,2-dioxygenase, alpha subunit	2617271224	Sulfitobacter sp. CB2047	6	381	13	386	121	3e-31	27	462
query1008893	638836483	ring hydroxylating dioxygenase, alpha subunit	638341183	Roseovarius nubinhibens ISM	30	258	25	237	117	3e-30	31	407
query1008893	638007378	Rieske (2Fe-2S) region	637000268	Ruegeria sp. TM1040	1	280	1	266	110	1e-27	28	384
query1008893	638004728	Rieske (2Fe-2S) region	637000268	Ruegeria sp. TM1040	30	229	23	206	94.4	5e-22	29	408
query1008893	638838701	Rieske 2Fe-2S domain protein	638341183	Roseovarius nubinhibens ISM	18	230	21	218	90.9	5e-21	28	379
query1008893	647619256	rieske (2Fe-2S) domain protein	647533203	Rhodobacterales bacterium Y4I	30	229	25	208	90.5	1e-20	28	411
query1008893	638837506	Rieske 2Fe-2S domain protein	638341183	Roseovarius nubinhibens ISM	49	345	24	281	83.6	1e-18	27	350
query1008893	638911532	probable dioxygenase alpha chain	638341184	Roseovarius sp. 217	18	236	13	224	82.4	5e-18	27	385
query1008893	638837813	Rieske 2Fe-2S domain protein	638341183	Roseovarius nubinhibens ISM	30	233	14	204	81.6	5e-18	28	362
query1008893	647620172	rieske (2Fe-2S) domain protein	647533203	Rhodobacterales bacterium Y4I	18	270	13	256	79.3	4e-17	25	384
query1008893	638838045	Rieske 2Fe-2S family protein	638341183	Roseovarius nubinhibens ISM	25	236	20	224	76.3	4e-16	26	385
query1008893	638836245	putative dioxygenase	638341183	Roseovarius nubinhibens ISM	29	235	31	224	73.9	2e-15	28	387

## Sheet: NidA
Query Sequence Name	Gene Id	Gene Name	Genome Id	Genome Name	Query Start Coord	Query End Coord	Subject Start Coord	Subject End Coord	Bit Score	E-value	Identities	Subject Length
query2018623	2814113742	phenylpropionate dioxygenase alpha subunit	2811995373	Vibrio natriegens ATCC 14048	30	410	18	397	275	1e-88	37	452
query2018623	2635214579	phenylpropionate dioxygenase alpha subunit	2634166328	Marinobacterium georgiense DSM 11526	8	445	7	429	259	5e-83	34	448
query2018623	640645082	ring hydroxylating dioxygenase, Rieske (2Fe-2S) protein	640612219	Sagittula stellata E-37	31	445	21	423	171	3e-49	30	424
query2018623	2635216541	Ring hydroxylating alpha subunit (catalytic domain)	2634166328	Marinobacterium georgiense DSM 11526	22	411	13	392	167	5e-48	32	429
query2018623	2635212918	Ring hydroxylating alpha subunit (catalytic domain)	2634166328	Marinobacterium georgiense DSM 11526	22	411	13	392	167	5e-48	32	429
query2018623	2635216415	Ring hydroxylating alpha subunit (catalytic domain)	2634166328	Marinobacterium georgiense DSM 11526	22	411	13	392	167	5e-48	32	429
query2018623	2635216629	benzoate 1,2-dioxygenase, alpha subunit	2634166328	Marinobacterium georgiense DSM 11526	26	396	20	382	161	1e-45	29	446
query2018623	2785716337	benzoate 1,2-dioxygenase alpha subunit	2785510739	Alteromonas macleodii EZ55	36	396	28	382	158	3e-44	29	446
query2018623	637613678	aromatic 1,2-dioxygenase, alpha subunit	637000267	Ruegeria pomeroyi DSS-3	19	447	10	436	151	7e-42	27	446
query2018623	2814116071	benzoate 1,2-dioxygenase alpha subunit	2811995373	Vibrio natriegens ATCC 14048	16	396	1	383	150	3e-41	26	458
query2018623	637288933	aromatic 1,2-dioxygenase, alpha subunit	637000267	Ruegeria pomeroyi DSS-3	24	445	3	428	131	1e-34	26	441
query2018623	2814116855	Rieske 2Fe-2S family protein	2811995373	Vibrio natriegens ATCC 14048	32	359	34	355	112	4e-28	27	419
query2018623	647841646	rieske 2Fe-2S domain protein	647533124	Citreicella sp. SE45	32	230	24	213	108	9e-27	33	374
query2018623	637291148	Rieske 2Fe-2S domain protein	637000267	Ruegeria pomeroyi DSS-3	32	234	26	219	104	1e-25	30	380
query2018623	647845676	rieske domain protein	647533124	Citreicella sp. SE45	16	251	1	228	104	2e-25	30	412
query2018623	640645158	putative aromatic-ring hydroxylating dioxygenase, alpha-subunit	640612219	Sagittula stellata E-37	38	359	24	338	100	5e-24	27	411
query2018623	637289072	Rieske 2Fe-2S domain protein	637000267	Ruegeria pomeroyi DSS-3	29	230	5	199	96.3	1e-22	30	363
query2018623	637291145	Rieske 2Fe-2S domain protein	637000267	Ruegeria pomeroyi DSS-3	15	346	3	349	80.9	1e-17	25	369
query2018623	2814115405	choline monooxygenase	2811995373	Vibrio natriegens ATCC 14048	44	233	39	232	72	2e-14	25	395
query2018623	2785714680	phenylpropionate dioxygenase-like ring-hydroxylating dioxygenase large terminal subunit	2785510739	Alteromonas macleodii EZ55	35	291	2	239	48.9	3e-07	23	351
query2018623	647842818	rieske domain protein	647533124	Citreicella sp. SE45	74	141	23	89	45.8	2e-06	35	209
query78990	2600529225	phenylpropionate dioxygenase alpha subunit	2600254985	Escherichia coli DH5a	30	445	18	432	282	1e-91	36	453
query78990	2600530418	Phenylpropionate dioxygenase, large terminal subunit	2600254985	Escherichia coli DH5a	32	230	24	216	97.8	3e-23	31	374
query1008107	2619170299	benzoate 1,2-dioxygenase, alpha subunit	2617271224	Sulfitobacter sp. CB2047	29	396	26	388	149	4e-41	28	462
query1008107	638913603	benzoate 1,2-dioxygenase, alpha subunit	638341184	Roseovarius sp. 217	23	396	18	388	149	5e-41	28	462
query1008107	647619256	rieske (2Fe-2S) domain protein	647533203	Rhodobacterales bacterium Y4I	38	359	26	338	109	4e-27	30	411
query1008107	638836483	ring hydroxylating dioxygenase, alpha subunit	638341183	Roseovarius nubinhibens ISM	25	232	16	210	105	1e-25	32	407
query1008107	638836245	putative dioxygenase	638341183	Roseovarius nubinhibens ISM	50	236	45	224	101	1e-24	32	387
query1008107	638837813	Rieske 2Fe-2S domain protein	638341183	Roseovarius nubinhibens ISM	32	240	9	210	95.5	1e-22	28	362
query1008107	638838701	Rieske 2Fe-2S domain protein	638341183	Roseovarius nubinhibens ISM	10	245	5	239	94.7	3e-22	27	379
query1008107	638004728	Rieske (2Fe-2S) region	637000268	Ruegeria sp. TM1040	38	244	24	218	92.4	3e-21	30	408
query1008107	638837506	Rieske 2Fe-2S domain protein	638341183	Roseovarius nubinhibens ISM	38	230	7	187	85.9	2e-19	32	350
query1008107	638838045	Rieske 2Fe-2S family protein	638341183	Roseovarius nubinhibens ISM	25	230	13	217	74.3	2e-15	26	385
query1008107	638911532	probable dioxygenase alpha chain	638341184	Roseovarius sp. 217	32	230	20	217	65.9	1e-12	27	385
query1008107	647620172	rieske (2Fe-2S) domain protein	647533203	Rhodobacterales bacterium Y4I	32	230	20	217	60.8	5e-11	23	384
query1008107	638007378	Rieske (2Fe-2S) region	637000268	Ruegeria sp. TM1040	32	230	20	217	58.2	4e-10	23	384

## Sheet: PahAc
Query Sequence Name	Gene Id	Gene Name	Genome Id	Genome Name	Query Start Coord	Query End Coord	Subject Start Coord	Subject End Coord	Bit Score	E-value	Identities	Subject Length
query2019130	2635214579	phenylpropionate dioxygenase alpha subunit	2634166328	Marinobacterium georgiense DSM 11526	26	434	38	439	273	2e-88	37	448
query2019130	2814113742	phenylpropionate dioxygenase alpha subunit	2811995373	Vibrio natriegens ATCC 14048	20	445	24	452	273	5e-88	36	452
query2019130	2814116071	benzoate 1,2-dioxygenase alpha subunit	2811995373	Vibrio natriegens ATCC 14048	26	379	37	384	166	3e-47	31	458
query2019130	2635216541	Ring hydroxylating alpha subunit (catalytic domain)	2634166328	Marinobacterium georgiense DSM 11526	11	426	19	425	153	7e-43	29	429
query2019130	2635212918	Ring hydroxylating alpha subunit (catalytic domain)	2634166328	Marinobacterium georgiense DSM 11526	11	426	19	425	153	7e-43	29	429
query2019130	2635216415	Ring hydroxylating alpha subunit (catalytic domain)	2634166328	Marinobacterium georgiense DSM 11526	11	426	19	425	153	7e-43	29	429
query2019130	640645082	ring hydroxylating dioxygenase, Rieske (2Fe-2S) protein	640612219	Sagittula stellata E-37	26	374	32	379	142	1e-38	29	424
query2019130	2635216629	benzoate 1,2-dioxygenase, alpha subunit	2634166328	Marinobacterium georgiense DSM 11526	26	375	34	381	140	7e-38	29	446
query2019130	637288933	aromatic 1,2-dioxygenase, alpha subunit	637000267	Ruegeria pomeroyi DSS-3	20	371	19	381	132	7e-35	27	441
query2019130	2785716337	benzoate 1,2-dioxygenase alpha subunit	2785510739	Alteromonas macleodii EZ55	26	383	34	390	128	1e-33	26	446
query2019130	637613678	aromatic 1,2-dioxygenase, alpha subunit	637000267	Ruegeria pomeroyi DSS-3	14	371	14	387	125	1e-32	26	446
query2019130	637289072	Rieske 2Fe-2S domain protein	637000267	Ruegeria pomeroyi DSS-3	25	215	17	201	102	5e-25	33	363
query2019130	640645158	putative aromatic-ring hydroxylating dioxygenase, alpha-subunit	640612219	Sagittula stellata E-37	12	342	14	346	101	3e-24	27	411
query2019130	2814116855	Rieske 2Fe-2S family protein	2811995373	Vibrio natriegens ATCC 14048	26	219	44	231	100	4e-24	31	419
query2019130	637291148	Rieske 2Fe-2S domain protein	637000267	Ruegeria pomeroyi DSS-3	20	217	30	219	100	4e-24	31	380
query2019130	637291145	Rieske 2Fe-2S domain protein	637000267	Ruegeria pomeroyi DSS-3	27	217	33	212	99.8	5e-24	35	369
query2019130	647841646	rieske 2Fe-2S domain protein	647533124	Citreicella sp. SE45	20	237	28	231	88.6	5e-20	29	374
query2019130	647845676	rieske domain protein	647533124	Citreicella sp. SE45	26	378	31	373	82.4	7e-18	25	412
query2019130	2814115405	choline monooxygenase	2811995373	Vibrio natriegens ATCC 14048	24	215	35	231	71.2	3e-14	27	395
query2019130	2785714680	phenylpropionate dioxygenase-like ring-hydroxylating dioxygenase large terminal subunit	2785510739	Alteromonas macleodii EZ55	28	135	19	124	46.6	2e-06	26	351
query2019130	647842818	rieske domain protein	647533124	Citreicella sp. SE45	58	123	23	87	45.4	2e-06	34	209
query79131	2600529225	phenylpropionate dioxygenase alpha subunit	2600254985	Escherichia coli DH5a	20	445	24	453	274	2e-88	37	453
query79131	2600530418	Phenylpropionate dioxygenase, large terminal subunit	2600254985	Escherichia coli DH5a	24	213	32	216	87.8	6e-20	31	374
query1008700	638913603	benzoate 1,2-dioxygenase, alpha subunit	638341184	Roseovarius sp. 217	24	373	37	385	149	8e-41	29	462
query1008700	2619170299	benzoate 1,2-dioxygenase, alpha subunit	2617271224	Sulfitobacter sp. CB2047	20	373	33	385	146	3e-40	28	462
query1008700	647619256	rieske (2Fe-2S) domain protein	647533203	Rhodobacterales bacterium Y4I	6	342	10	346	117	5e-30	29	411
query1008700	638836483	ring hydroxylating dioxygenase, alpha subunit	638341183	Roseovarius nubinhibens ISM	7	213	11	208	112	2e-28	31	407
query1008700	638004728	Rieske (2Fe-2S) region	637000268	Ruegeria sp. TM1040	26	218	28	210	102	7e-25	35	408
query1008700	638837813	Rieske 2Fe-2S domain protein	638341183	Roseovarius nubinhibens ISM	25	215	18	202	100	2e-24	32	362
query1008700	638837506	Rieske 2Fe-2S domain protein	638341183	Roseovarius nubinhibens ISM	27	245	12	232	99.8	4e-24	31	350
query1008700	638838701	Rieske 2Fe-2S domain protein	638341183	Roseovarius nubinhibens ISM	20	217	32	221	92	2e-21	29	379
query1008700	638836245	putative dioxygenase	638341183	Roseovarius nubinhibens ISM	27	213	38	218	92	2e-21	31	387
query1008700	638838045	Rieske 2Fe-2S family protein	638341183	Roseovarius nubinhibens ISM	12	213	18	217	86.3	2e-19	28	385
query1008700	638911532	probable dioxygenase alpha chain	638341184	Roseovarius sp. 217	12	213	18	217	82.8	4e-18	28	385
query1008700	647620172	rieske (2Fe-2S) domain protein	647533203	Rhodobacterales bacterium Y4I	12	213	18	217	79.3	5e-17	30	384
query1008700	638007378	Rieske (2Fe-2S) region	637000268	Ruegeria sp. TM1040	12	213	18	217	74.7	1e-15	30	384
query1008700	638832364	putative vanillate O-demethylase oxygenase, iron-sulfur subunit	638341211	Sulfitobacter sp. EE-36	64	222	31	173	49.7	2e-07	30	355
query1008700	2619167167	vanillate O-demethylase monooxygenase subunit	2617271224	Sulfitobacter sp. CB2047	64	222	31	173	48.1	5e-07	29	355
query1008700	638841897	putative vanillate O-demethylase oxygenase, iron-sulfur subunit	638341212	Sulfitobacter sp. NAS-14.1	64	222	31	173	45.8	3e-06	28	355

## Sheet: PahE-MV
Query Sequence Name	Gene Id	Gene Name	Genome Id	Genome Name	Query Start Coord	Query End Coord	Subject Start Coord	Subject End Coord	Bit Score	E-value	Identities	Subject Length
query2018432	640643880	dihydrodipicolinate synthase	640612219	Sagittula stellata E-37	18	268	4	253	96.7	7e-24	30	291
query2018432	2814114538	dihydrodipicolinate synthase	2811995373	Vibrio natriegens ATCC 14048	18	261	4	243	96.7	8e-24	28	294
query2018432	647844375	dihydrodipicolinate synthase	647533124	Citreicella sp. SE45	16	254	2	235	91.7	5e-22	29	291
query2018432	2814116324	4-hydroxy-tetrahydrodipicolinate synthase	2811995373	Vibrio natriegens ATCC 14048	19	203	7	185	85.1	9e-20	31	291
query2018432	2635214089	dihydrodipicolinate synthase	2634166328	Marinobacterium georgiense DSM 11526	16	261	2	239	82.8	5e-19	29	291
query2018432	637291021	dihydrodipicolinate synthase (EC 4.2.1.52)	637000267	Ruegeria pomeroyi DSS-3	37	254	18	235	77	7e-17	28	290
query2018432	2785714300	dihydrodipicolinate synthase	2785510739	Alteromonas macleodii EZ55	37	186	19	167	68.9	4e-14	30	294
query2018432	637613788	dihydrodipicolinate synthase family protein	637000267	Ruegeria pomeroyi DSS-3	15	179	7	164	67	2e-13	31	304
query2018432	2785712285	4-hydroxy-tetrahydrodipicolinate synthase	2785510739	Alteromonas macleodii EZ55	35	255	16	259	58.5	1e-10	24	315
query2018432	647845364	dihydrodipicolinate synthetase	647533124	Citreicella sp. SE45	16	183	5	170	57.4	3e-10	29	305
query2018432	640643045	dihydrodipicolinate synthase family protein	640612219	Sagittula stellata E-37	16	183	5	170	54.7	3e-09	28	305
query2018432	637289181	dihydrodipicolinate synthase family protein	637000267	Ruegeria pomeroyi DSS-3	94	260	80	246	48.9	2e-07	26	297
query2018432	640645612	dihydrodipicolinate synthase protein	640612219	Sagittula stellata E-37	45	294	34	276	47.4	6e-07	24	299
query2018432	637613811	dihydroxydipicolinate synthase family protein	637000267	Ruegeria pomeroyi DSS-3	18	155	7	138	47	7e-07	33	318
query78940	2600531661	4-hydroxy-tetrahydrodipicolinate synthase	2600254985	Escherichia coli DH5a	13	307	19	308	90.5	2e-21	25	319
query78940	2600529160	dihydrodipicolinate synthase	2600254985	Escherichia coli DH5a	41	254	23	236	72.4	2e-15	25	292
query78940	2600532422	N-acetylneuraminate lyase	2600254985	Escherichia coli DH5a	16	250	5	235	66.2	3e-13	23	297
query1007602	638835972	dihydrodipicolinate synthase	638341183	Roseovarius nubinhibens ISM	16	316	2	289	104	5e-27	28	291
query1007602	638838417	dihydrodipicolinate synthase (EC 4.2.1.52)	638341183	Roseovarius nubinhibens ISM	36	295	19	272	95.9	1e-23	29	301
query1007602	647619194	dihydrodipicolinate synthase	647533203	Rhodobacterales bacterium Y4I	18	254	4	235	84	2e-19	29	290
query1007602	638840193	dihydrodipicolinate synthase (EC 4.2.1.52)	638341212	Sulfitobacter sp. NAS-14.1	16	254	2	235	81.6	1e-18	28	291
query1007602	2619167993	dihydrodipicolinate synthase (EC 4.2.1.52)	2617271224	Sulfitobacter sp. CB2047	16	254	2	235	81.3	2e-18	28	291
query1007602	638832528	dihydrodipicolinate synthase (EC 4.2.1.52)	638341211	Sulfitobacter sp. EE-36	16	254	2	235	81.3	2e-18	28	291
query1007602	638909946	dihydrodipicolinate synthase (EC 4.2.1.52)	638341184	Roseovarius sp. 217	25	295	16	280	75.5	3e-16	26	309
query1007602	638912416	dihydrodipicolinate synthase	638341184	Roseovarius sp. 217	37	261	1	225	73.2	1e-15	26	274
query1007602	638005444	dihydrodipicolinate synthase (EC 4.2.1.52)	637000268	Ruegeria sp. TM1040	37	254	27	244	72	3e-15	26	299
query1007602	638913621	dihydroxydipicolinate synthase family protein	638341184	Roseovarius sp. 217	16	181	6	165	60.1	4e-11	29	319
query1007602	638004707	dihydrodipicolinate synthetase	637000268	Ruegeria sp. TM1040	18	181	8	165	53.5	5e-09	28	319
query1007602	638836256	dihydrodipicolinate synthase family protein	638341183	Roseovarius nubinhibens ISM	13	182	16	179	50.4	5e-08	25	317
query1007602	638837182	dihydroxydipicolinate synthase family protein	638341183	Roseovarius nubinhibens ISM	20	181	1	156	48.9	2e-07	29	315

## Sheet: PahE-NP
Query Sequence Name	Gene Id	Gene Name	Genome Id	Genome Name	Query Start Coord	Query End Coord	Subject Start Coord	Subject End Coord	Bit Score	E-value	Identities	Subject Length
query2018039	2635214089	dihydrodipicolinate synthase	2634166328	Marinobacterium georgiense DSM 11526	11	206	2	184	89.4	2e-22	31	291
query2018039	640643880	dihydrodipicolinate synthase	640612219	Sagittula stellata E-37	12	178	3	160	82.8	7e-20	31	291
query2018039	2814114538	dihydrodipicolinate synthase	2811995373	Vibrio natriegens ATCC 14048	29	178	13	161	69.7	3e-15	27	294
query2018039	647844375	dihydrodipicolinate synthase	647533124	Citreicella sp. SE45	11	192	2	169	67	3e-14	29	291
query2018039	2785714300	dihydrodipicolinate synthase	2785510739	Alteromonas macleodii EZ55	13	203	4	181	66.2	5e-14	26	294
query2018039	637613788	dihydrodipicolinate synthase family protein	637000267	Ruegeria pomeroyi DSS-3	8	170	2	157	61.6	2e-12	30	304
query2018039	2814116324	4-hydroxy-tetrahydrodipicolinate synthase	2811995373	Vibrio natriegens ATCC 14048	35	142	20	127	57.8	5e-11	26	291
query2018039	637290350	dihydrodipicolinate synthase family protein	637000267	Ruegeria pomeroyi DSS-3	49	179	33	163	57.8	5e-11	28	302
query2018039	637291021	dihydrodipicolinate synthase (EC 4.2.1.52)	637000267	Ruegeria pomeroyi DSS-3	35	203	18	180	57	1e-10	28	290
query2018039	2785712285	4-hydroxy-tetrahydrodipicolinate synthase	2785510739	Alteromonas macleodii EZ55	20	181	11	162	53.1	2e-09	24	315
query2018039	637613811	dihydroxydipicolinate synthase family protein	637000267	Ruegeria pomeroyi DSS-3	30	181	17	166	49.3	4e-08	30	318
query2018039	647845364	dihydrodipicolinate synthetase	647533124	Citreicella sp. SE45	9	121	3	108	45.8	7e-07	29	305
query2018039	637289181	dihydrodipicolinate synthase family protein	637000267	Ruegeria pomeroyi DSS-3	37	142	28	130	45.4	8e-07	31	297
query2018039	640643045	dihydrodipicolinate synthase family protein	640612219	Sagittula stellata E-37	9	142	3	132	44.7	2e-06	26	305
query78844	2600529160	dihydrodipicolinate synthase	2600254985	Escherichia coli DH5a	13	178	4	161	62.4	1e-12	26	292
query78844	2600531661	4-hydroxy-tetrahydrodipicolinate synthase	2600254985	Escherichia coli DH5a	26	142	30	146	53.9	1e-09	30	319
query78844	2600532422	N-acetylneuraminate lyase	2600254985	Escherichia coli DH5a	8	153	2	140	51.6	6e-09	22	297
query1006974	638838417	dihydrodipicolinate synthase (EC 4.2.1.52)	638341183	Roseovarius nubinhibens ISM	34	127	19	112	80.1	5e-19	40	301
query1006974	638835972	dihydrodipicolinate synthase	638341183	Roseovarius nubinhibens ISM	11	192	2	169	68.2	1e-14	26	291
query1006974	647619194	dihydrodipicolinate synthase	647533203	Rhodobacterales bacterium Y4I	35	203	18	180	67.8	1e-14	30	290
query1006974	638909946	dihydrodipicolinate synthase (EC 4.2.1.52)	638341184	Roseovarius sp. 217	29	127	22	120	67.4	2e-14	35	309
query1006974	2619167993	dihydrodipicolinate synthase (EC 4.2.1.52)	2617271224	Sulfitobacter sp. CB2047	35	203	18	180	62.8	7e-13	30	291
query1006974	638832528	dihydrodipicolinate synthase (EC 4.2.1.52)	638341211	Sulfitobacter sp. EE-36	35	203	18	180	62.8	8e-13	30	291
query1006974	638840193	dihydrodipicolinate synthase (EC 4.2.1.52)	638341212	Sulfitobacter sp. NAS-14.1	35	203	18	180	62.8	8e-13	30	291
query1006974	638913621	dihydroxydipicolinate synthase family protein	638341184	Roseovarius sp. 217	36	186	24	172	61.2	3e-12	31	319
query1006974	638912416	dihydrodipicolinate synthase	638341184	Roseovarius sp. 217	35	203	1	163	59.3	1e-11	27	274
query1006974	638005444	dihydrodipicolinate synthase (EC 4.2.1.52)	637000268	Ruegeria sp. TM1040	35	127	27	119	58.2	4e-11	33	299
query1006974	638836256	dihydrodipicolinate synthase family protein	638341183	Roseovarius nubinhibens ISM	11	179	16	178	57.4	5e-11	25	317
query1006974	638004707	dihydrodipicolinate synthetase	637000268	Ruegeria sp. TM1040	6	181	1	167	57.4	6e-11	26	319
query1006974	638838668	putative dihydrodipicolinate synthase	638341183	Roseovarius nubinhibens ISM	12	179	10	171	54.7	5e-10	28	312
query1006974	638837182	dihydroxydipicolinate synthase family protein	638341183	Roseovarius nubinhibens ISM	31	183	10	160	52.8	2e-09	32	315
query1006974	638006907	dihydrodipicolinate synthetase	637000268	Ruegeria sp. TM1040	11	179	16	178	48.9	5e-08	22	317

## Sheet: PahE-PA
Query Sequence Name	Gene Id	Gene Name	Genome Id	Genome Name	Query Start Coord	Query End Coord	Subject Start Coord	Subject End Coord	Bit Score	E-value	Identities	Subject Length
query2018541	647844375	dihydrodipicolinate synthase	647533124	Citreicella sp. SE45	40	289	18	265	73.2	1e-15	27	291
query2018541	640643880	dihydrodipicolinate synthase	640612219	Sagittula stellata E-37	40	183	18	160	72.4	3e-15	30	291
query2018541	2814114538	dihydrodipicolinate synthase	2811995373	Vibrio natriegens ATCC 14048	34	183	13	161	68.2	7e-14	29	294
query2018541	2635214089	dihydrodipicolinate synthase	2634166328	Marinobacterium georgiense DSM 11526	16	183	2	161	63.5	2e-12	28	291
query2018541	637291021	dihydrodipicolinate synthase (EC 4.2.1.52)	637000267	Ruegeria pomeroyi DSS-3	23	183	6	160	59.7	4e-11	30	290
query2018541	2785714300	dihydrodipicolinate synthase	2785510739	Alteromonas macleodii EZ55	40	146	19	125	59.7	5e-11	33	294
query2018541	2785712285	4-hydroxy-tetrahydrodipicolinate synthase	2785510739	Alteromonas macleodii EZ55	40	186	18	162	56.6	5e-10	26	315
query2018541	637613788	dihydrodipicolinate synthase family protein	637000267	Ruegeria pomeroyi DSS-3	17	175	6	157	54.7	2e-09	26	304
query2018541	2814116324	4-hydroxy-tetrahydrodipicolinate synthase	2811995373	Vibrio natriegens ATCC 14048	16	147	3	127	48.1	3e-07	24	291
query2018541	637290350	dihydrodipicolinate synthase family protein	637000267	Ruegeria pomeroyi DSS-3	56	184	35	163	45.1	3e-06	23	302
query2018541	647845364	dihydrodipicolinate synthetase	647533124	Citreicella sp. SE45	22	147	8	132	45.1	4e-06	28	305
query78978	2600529160	dihydrodipicolinate synthase	2600254985	Escherichia coli DH5a	47	183	26	161	57.8	2e-10	27	292
query78978	2600531661	4-hydroxy-tetrahydrodipicolinate synthase	2600254985	Escherichia coli DH5a	29	147	28	146	47	7e-07	24	319
query1007739	647619194	dihydrodipicolinate synthase	647533203	Rhodobacterales bacterium Y4I	23	183	6	160	70.1	1e-14	31	290
query1007739	638835972	dihydrodipicolinate synthase	638341183	Roseovarius nubinhibens ISM	40	303	18	268	69.7	2e-14	24	291
query1007739	2619167993	dihydrodipicolinate synthase (EC 4.2.1.52)	2617271224	Sulfitobacter sp. CB2047	16	183	2	160	62	6e-12	29	291
query1007739	638909946	dihydrodipicolinate synthase (EC 4.2.1.52)	638341184	Roseovarius sp. 217	6	166	1	145	62	9e-12	31	309
query1007739	638832528	dihydrodipicolinate synthase (EC 4.2.1.52)	638341211	Sulfitobacter sp. EE-36	16	183	2	160	62	6e-12	29	291
query1007739	638840193	dihydrodipicolinate synthase (EC 4.2.1.52)	638341212	Sulfitobacter sp. NAS-14.1	16	183	2	160	62	6e-12	29	291
query1007739	638005444	dihydrodipicolinate synthase (EC 4.2.1.52)	637000268	Ruegeria sp. TM1040	6	183	1	169	61.2	1e-11	28	299
query1007739	638913621	dihydroxydipicolinate synthase family protein	638341184	Roseovarius sp. 217	16	158	6	139	61.2	2e-11	29	319
query1007739	638838417	dihydrodipicolinate synthase (EC 4.2.1.52)	638341183	Roseovarius nubinhibens ISM	16	280	3	256	60.5	2e-11	24	301
query1007739	638912416	dihydrodipicolinate synthase	638341184	Roseovarius sp. 217	40	269	1	226	54.3	3e-09	24	274
query1007739	638838668	putative dihydrodipicolinate synthase	638341183	Roseovarius nubinhibens ISM	17	100	10	86	49.3	1e-07	30	312

[truncated: 4 more sheets: PahE-RO, PcaA_LigB, PcaH, PobA]
