# Supplementary material for: Evidence for novel polycyclic aromatic hydrocarbon degradation pathways in culturable marine isolates
Source: Microbiol Spectr. 2023 Dec 12;12(1):e03409-23. doi: 10.1128/spectrum.03409-23 (PMC10783047; doi:10.1128/spectrum.03409-23)
Supplement: Table S4 — PahE BLASTP results for Roseobacteraceae family members. [file spectrum.03409-23-s0005.xlsx]

## Sheet: Sheet1
Query Sequence Name	Gene Id	Gene Name	Genome Id	Genome Name	Query Start Coord	Query End Coord	Subject Start Coord	Subject End Coord	Bit Score	E-value	Identities	Subject Length	Viral Sequences	In Bins
query2274166	2514596927	trans-o-hydroxybenzylidenepyruvate hydratase-aldolase	2513237353	Citreicella sp. 357	23	325	1	304	388	9e-137	60	312	-	-
query2274166	2529190213	trans-o-hydroxybenzylidenepyruvate hydratase-aldolase	2528768207	Celeribacter indicus P73	5	328	10	334	411	2e-145	60	341	-	-
query2274166	2695056052	trans-o-hydroxybenzylidenepyruvate hydratase-aldolase	2693429899	Celeribacter indicus DSM 27257	5	328	10	334	411	2e-145	60	341	-	-
query2274166	2735530620	trans-o-hydroxybenzylidenepyruvate hydratase-aldolase	2734482187	Celeribacter persicus DSM 100434	5	332	6	334	414	7e-147	60	337	-	-
query2274166	2735529957	trans-o-hydroxybenzylidenepyruvate hydratase-aldolase	2734482187	Celeribacter persicus DSM 100434	6	332	1	328	410	4e-145	60	331	-	-
query2274166	2830030474	trans-o-hydroxybenzylidenepyruvate hydratase-aldolase	2830026743	Actibacterium naphthalenivorans DSM 105040	6	332	1	328	409	4e-145	60	331	-	-
query17517	2582564013	trans-o-hydroxybenzylidenepyruvate hydratase-aldolase	2579779169	Oceanicola sp. MCTG156(1a)	6	332	1	328	410	4e-145	59	331	-	-
query17517	2582567103	trans-o-hydroxybenzylidenepyruvate hydratase-aldolase	2579779169	Oceanicola sp. MCTG156(1a)	7	325	4	323	405	1e-143	59	331	-	-
query18761	2616588537	trans-o-hydroxybenzylidenepyruvate hydratase-aldolase	2615840712	Salipiger aestuarii DSM 22011	7	325	4	323	404	6e-143	59	331	-	-
query17517	2582566956	Dihydrodipicolinate synthase/N-acetylneuraminate lyase	2579779169	Oceanicola sp. MCTG156(1a)	11	326	5	320	380	2e-133	57	328	-	-
query17517	2582566854	Dihydrodipicolinate synthetase family protein	2579779169	Oceanicola sp. MCTG156(1a)	10	334	2	323	248	1e-81	41	328	-	-
query18012	2911499719	4-hydroxy-tetrahydrodipicolinate synthase	2911496281	Roseobacter sp. HKCCD8626	23	108	6	86	58.9	9e-11	40	290	-	-
query18012	2911503728	4-hydroxy-tetrahydrodipicolinate synthase	2911500807	Roseobacter sp. HKCCD9073	23	108	6	86	58.9	9e-11	40	290	-	-
query18012	2911508738	4-hydroxy-tetrahydrodipicolinate synthase	2911505333	Roseobacter sp. HKCCD9036	23	108	6	86	58.9	9e-11	40	290	-	-
query18012	2911513254	4-hydroxy-tetrahydrodipicolinate synthase	2911509878	Roseobacter sp. HKCCD8284	23	108	6	86	58.9	9e-11	40	290	-	-
query18012	2911517810	4-hydroxy-tetrahydrodipicolinate synthase	2911514480	Roseobacter sp. HKCCD8654	23	108	6	86	58.9	9e-11	40	290	-	-
query18012	2911521297	4-hydroxy-tetrahydrodipicolinate synthase	2911519013	Roseobacter sp. HKCCD8267	23	108	6	86	58.9	9e-11	40	290	-	-
query18012	2911526769	4-hydroxy-tetrahydrodipicolinate synthase	2911523540	Roseobacter sp. HKCCD8487	23	108	6	86	58.9	9e-11	40	290	-	-
query18012	2911530152	4-hydroxy-tetrahydrodipicolinate synthase	2911528077	Roseobacter sp. HKCCD6795	23	108	6	86	58.9	9e-11	40	290	-	-
query18012	2911535761	4-hydroxy-tetrahydrodipicolinate synthase	2911532623	Roseobacter sp. HKCCD7422	23	108	6	86	58.9	9e-11	40	290	-	-
query18012	2911540337	4-hydroxy-tetrahydrodipicolinate synthase	2911537148	Roseobacter sp. HKCCD8269	23	108	6	86	58.9	9e-11	40	290	-	-
query18012	2911544862	4-hydroxy-tetrahydrodipicolinate synthase	2911541684	Roseobacter sp. HKCCD8411	23	108	6	86	58.9	9e-11	40	290	-	-
query18012	2911549423	4-hydroxy-tetrahydrodipicolinate synthase	2911546201	Roseobacter sp. HKCCD7120-1	23	108	6	86	58.9	9e-11	40	290	-	-
query18012	2911553938	4-hydroxy-tetrahydrodipicolinate synthase	2911550720	Roseobacter sp. HKCCD7100	23	108	6	86	58.9	9e-11	40	290	-	-
query18012	2911558398	4-hydroxy-tetrahydrodipicolinate synthase	2911555245	Roseobacter sp. HKCCD7780	23	108	6	86	58.9	9e-11	40	290	-	-
query18012	2911566832	4-hydroxy-tetrahydrodipicolinate synthase	2911563665	Roseobacter sp. HKCCD5914	23	108	6	86	58.9	9e-11	40	290	-	-
query18012	2911574142	4-hydroxy-tetrahydrodipicolinate synthase	2911571396	Roseobacter sp. HKCCD6575	23	108	6	86	58.9	9e-11	40	290	-	-
query18012	2911578683	4-hydroxy-tetrahydrodipicolinate synthase	2911575928	Roseobacter sp. HKCCD8914	23	108	6	86	58.9	9e-11	40	290	-	-
query18012	2911583899	4-hydroxy-tetrahydrodipicolinate synthase	2911580455	Roseobacter sp. HKCCD9159	23	108	6	86	58.9	9e-11	40	290	-	-
query18012	2911588429	4-hydroxy-tetrahydrodipicolinate synthase	2911584976	Roseobacter sp. HKCCD8268	23	108	6	86	58.9	9e-11	40	290	-	-
query18012	2911592821	4-hydroxy-tetrahydrodipicolinate synthase	2911589498	Roseobacter sp. HKCCD8413	23	108	6	86	58.9	9e-11	40	290	-	-
query18012	2915467304	4-hydroxy-tetrahydrodipicolinate synthase	2915464125	Roseobacter sp. HKCCD9054-2	23	108	6	86	58.9	9e-11	40	290	-	-
query18012	2915472008	4-hydroxy-tetrahydrodipicolinate synthase	2915468665	Roseobacter sp. HKCCD8503	23	108	6	86	58.9	9e-11	40	290	-	-
query18012	2915475965	4-hydroxy-tetrahydrodipicolinate synthase	2915473189	Roseobacter sp. HKCCD7120-2	23	108	6	86	58.9	9e-11	40	290	-	-
query18012	2915481183	4-hydroxy-tetrahydrodipicolinate synthase	2915477734	Roseobacter sp. HKCCD8134	23	108	6	86	58.9	9e-11	40	290	-	-
query18012	2915485357	4-hydroxy-tetrahydrodipicolinate synthase	2915482273	Roseobacter sp. HKCCD5916	23	108	6	86	58.9	9e-11	40	290	-	-
query18012	2915487232	4-hydroxy-tetrahydrodipicolinate synthase	2915486815	Roseobacter sp. HKCCD7632	23	108	6	86	58.9	9e-11	40	290	-	-
query18012	2915494502	4-hydroxy-tetrahydrodipicolinate synthase	2915491346	Roseobacter sp. HKCCD7397	23	108	6	86	58.9	9e-11	40	290	-	-
query18012	2915499192	4-hydroxy-tetrahydrodipicolinate synthase	2915495867	Roseobacter sp. HKCCD8414	23	108	6	86	58.9	9e-11	40	290	-	-
query18012	2915503740	4-hydroxy-tetrahydrodipicolinate synthase	2915500390	Roseobacter sp. HKCCD5928	23	108	6	86	58.9	9e-11	40	290	-	-
query18012	2915512485	4-hydroxy-tetrahydrodipicolinate synthase	2915509281	Roseobacter sp. HKCCD8430-2	23	108	6	86	58.9	9e-11	40	290	-	-
query18012	2915517042	4-hydroxy-tetrahydrodipicolinate synthase	2915513821	Roseobacter sp. HKCCD9050	23	108	6	86	58.9	9e-11	40	290	-	-
query18012	2915520819	4-hydroxy-tetrahydrodipicolinate synthase	2915518348	Roseobacter sp. HKCCD6547	23	108	6	86	58.9	9e-11	40	290	-	-
query18012	2915525798	4-hydroxy-tetrahydrodipicolinate synthase	2915522879	Roseobacter sp. HKCCD9025	23	108	6	86	58.9	9e-11	40	290	-	-
query18012	2920729885	4-hydroxy-tetrahydrodipicolinate synthase	2920726587	Roseobacter sp. HKCCD9032	23	108	6	86	58.9	9e-11	40	290	-	-
query18012	2920733026	4-hydroxy-tetrahydrodipicolinate synthase	2920731116	Roseobacter sp. HKCCD9019	23	108	6	86	58.9	9e-11	40	290	-	-
query18012	2921051821	4-hydroxy-tetrahydrodipicolinate synthase	2921048657	Roseobacter sp. HKCCD9043	23	108	6	86	58.9	9e-11	40	290	-	-
query18012	2921056495	4-hydroxy-tetrahydrodipicolinate synthase	2921053185	Roseobacter sp. HKCCD8434	23	108	6	86	58.9	9e-11	40	290	-	-
query18012	2921060767	4-hydroxy-tetrahydrodipicolinate synthase	2921057721	Roseobacter sp. HKCCD6301	23	108	6	86	58.9	9e-11	40	290	-	-
query18012	2921064567	4-hydroxy-tetrahydrodipicolinate synthase	2921062229	Roseobacter sp. HKCCD9010	23	108	6	86	58.9	9e-11	40	290	-	-
query18012	2921069805	4-hydroxy-tetrahydrodipicolinate synthase	2921066753	Roseobacter sp. HKCCD7538	23	108	6	86	58.9	9e-11	40	290	-	-
query18012	2921074292	4-hydroxy-tetrahydrodipicolinate synthase	2921071294	Roseobacter sp. HKCCD6491	23	108	6	86	58.9	9e-11	40	290	-	-
query18012	2921078870	4-hydroxy-tetrahydrodipicolinate synthase	2921075820	Roseobacter sp. HKCCD5930	23	108	6	86	58.9	9e-11	40	290	-	-
query18012	2921083507	4-hydroxy-tetrahydrodipicolinate synthase	2921080346	Roseobacter sp. HKCCD9005	23	108	6	86	58.9	9e-11	40	290	-	-
query18012	2923905985	4-hydroxy-tetrahydrodipicolinate synthase	2923902804	Roseobacter sp. HKCCD9026	23	108	6	86	58.9	9e-11	40	290	-	-
query18012	2923909027	4-hydroxy-tetrahydrodipicolinate synthase	2923907329	Roseobacter sp. HKCCD8882	23	108	6	86	58.9	9e-11	40	290	-	-
query18012	2923914609	4-hydroxy-tetrahydrodipicolinate synthase	2923911851	Roseobacter sp. HKCCD8768	23	108	6	86	58.9	9e-11	40	290	-	-
query18012	2923919756	4-hydroxy-tetrahydrodipicolinate synthase	2923916391	Roseobacter sp. HKCCD6925	23	108	6	86	58.9	9e-11	40	290	-	-
query18012	2923921036	4-hydroxy-tetrahydrodipicolinate synthase	2923920920	Roseobacter sp. HKCCD9199	23	108	6	86	58.9	9e-11	40	290	-	-
query18012	2923928515	4-hydroxy-tetrahydrodipicolinate synthase	2923925444	Roseobacter sp. HKCCD6540	23	108	6	86	58.9	9e-11	40	290	-	-
query18012	2923933293	4-hydroxy-tetrahydrodipicolinate synthase	2923929985	Roseobacter sp. HKCCD5935	23	108	6	86	58.9	9e-11	40	290	-	-
query18012	2923937555	4-hydroxy-tetrahydrodipicolinate synthase	2923934507	Roseobacter sp. HKCCD5927	23	108	6	86	58.9	9e-11	40	290	-	-
query18012	2923942219	4-hydroxy-tetrahydrodipicolinate synthase	2923939028	Roseobacter sp. HKCCD7924	23	108	6	86	58.9	9e-11	40	290	-	-
query18012	2923946977	4-hydroxy-tetrahydrodipicolinate synthase	2923943571	Roseobacter sp. HKCCD8272	23	108	6	86	58.9	9e-11	40	290	-	-
query18012	2923950869	4-hydroxy-tetrahydrodipicolinate synthase	2923948095	Roseobacter sp. HKCCD8198	23	108	6	86	58.9	9e-11	40	290	-	-
query18012	2923955982	4-hydroxy-tetrahydrodipicolinate synthase	2923952642	Roseobacter sp. HKCCD5941	23	108	6	86	58.9	9e-11	40	290	-	-
query18012	2923960623	4-hydroxy-tetrahydrodipicolinate synthase	2923957172	Roseobacter sp. HKCCD8192	23	108	6	86	58.9	9e-11	40	290	-	-
query18012	2936712146	4-hydroxy-tetrahydrodipicolinate synthase	2936708700	Roseobacter sp. HKCCD8877	23	108	6	86	58.9	9e-11	40	290	-	-
query18012	2936716509	4-hydroxy-tetrahydrodipicolinate synthase	2936713224	Roseobacter sp. HKCCD9041	23	108	6	86	58.9	9e-11	40	290	-	-
query18012	2936720817	4-hydroxy-tetrahydrodipicolinate synthase	2936717744	Roseobacter sp. HKCCD8486	23	108	6	86	58.9	9e-11	40	290	-	-
query18012	2936725689	4-hydroxy-tetrahydrodipicolinate synthase	2936722263	Roseobacter sp. HKCCD9055	23	108	6	86	58.9	9e-11	40	290	-	-
query18012	2936729555	4-hydroxy-tetrahydrodipicolinate synthase	2936726794	Roseobacter sp. HKCCD9061	23	108	6	86	58.9	9e-11	40	290	-	-
query18012	2936734618	4-hydroxy-tetrahydrodipicolinate synthase	2936731329	Roseobacter sp. HKCCD8431	23	108	6	86	58.9	9e-11	40	290	-	-
query18012	2936739310	4-hydroxy-tetrahydrodipicolinate synthase	2936735848	Roseobacter sp. HKCCD8515	23	108	6	86	58.9	9e-11	40	290	-	-
query18012	2936743674	4-hydroxy-tetrahydrodipicolinate synthase	2936740367	Roseobacter sp. HKCCD8481	23	108	6	86	58.9	9e-11	40	290	-	-
query18012	2936748136	4-hydroxy-tetrahydrodipicolinate synthase	2936744882	Roseobacter sp. HKCCD5934	23	108	6	86	58.9	9e-11	40	290	-	-
query18012	2936749527	4-hydroxy-tetrahydrodipicolinate synthase	2936749411	Roseobacter sp. HKCCD7100-2	23	108	6	86	58.9	9e-11	40	290	-	-
query18012	2936757266	4-hydroxy-tetrahydrodipicolinate synthase	2936753948	Roseobacter sp. HKCCD8769	23	108	6	86	58.9	9e-11	40	290	-	-
query18012	2936761754	4-hydroxy-tetrahydrodipicolinate synthase	2936758465	Roseobacter sp. HKCCD7635	23	108	6	86	58.9	9e-11	40	290	-	-
query18012	2936764928	4-hydroxy-tetrahydrodipicolinate synthase	2936762981	Roseobacter sp. HKCCD8831	23	108	6	86	58.9	9e-11	40	290	-	-
query18012	2936767646	4-hydroxy-tetrahydrodipicolinate synthase	2936767530	Roseobacter sp. HKCCD7391	23	108	6	86	58.9	9e-11	40	290	-	-
query18012	2936775129	4-hydroxy-tetrahydrodipicolinate synthase	2936772071	Roseobacter sp. HKCCD5856	23	108	6	86	58.9	9e-11	40	290	-	-
query18012	2936779929	4-hydroxy-tetrahydrodipicolinate synthase	2936776595	Roseobacter sp. HKCCD5941-2	23	108	6	86	58.9	9e-11	40	290	-	-
query18012	2936784301	4-hydroxy-tetrahydrodipicolinate synthase	2936781121	Roseobacter sp. HKCCD9039	23	108	6	86	58.9	9e-11	40	290	-	-
query18012	2936788815	4-hydroxy-tetrahydrodipicolinate synthase	2936785653	Roseobacter sp. HKCCD7906	23	108	6	86	58.9	9e-11	40	290	-	-
query18012	2936791855	4-hydroxy-tetrahydrodipicolinate synthase	2936790163	Roseobacter sp. HKCCD8309	23	108	6	86	58.9	9e-11	40	290	-	-
query18012	2936797894	4-hydroxy-tetrahydrodipicolinate synthase	2936794691	Roseobacter sp. HKCCD8721	23	108	6	86	58.9	9e-11	40	290	-	-
query2274166	2731623084	dihydrodipicolinate synthase/N-acetylneuraminate lyase	2728369741	Brevirhabdus pacifica DSM 27767	11	325	2	315	185	3e-57	36	324	-	-
query2274298	2792203521	dihydrodipicolinate synthase/N-acetylneuraminate lyase	2791354982	Loktanella sp. 22II-4b	11	325	2	315	185	3e-57	36	324	-	-
query18402	2623274785	4-hydroxy-tetrahydrodipicolinate synthase	2622736530	Roseovarius lutimaris DSM 28463	28	128	12	112	58.9	8e-11	35	305	-	-
query18402	2895610317	4-hydroxy-tetrahydrodipicolinate synthase	2895608686	Roseovarius sp. MK6-18	17	126	8	110	52.8	8e-09	35	307	-	-
query18542	2895595151	4-hydroxy-tetrahydrodipicolinate synthase	2895591741	Ruegeria sp. PrR005	23	136	6	111	52	2e-08	35	290	-	-
query17517	2792569751	4-hydroxy-tetrahydrodipicolinate synthase	2791355079	Phaeobacter sp. 22II1-1F12B	11	128	3	112	61.6	1e-11	34	299	-	-
query17517	2898955352	4-hydroxy-tetrahydrodipicolinate synthase	2898954250	Phaeobacter sp. HF9A	23	183	6	160	75.5	2e-16	34	290	-	-
query17822	2551215501	4-hydroxy-tetrahydrodipicolinate synthase	2548877138	Planktomarina temperata RCA23, DSM 22400	54	163	47	151	48.5	2e-07	34	304	-	-
query18402	2627893275	4-hydroxy-tetrahydrodipicolinate synthase	2627853514	Roseobacter sp. SAG-O19 SCGC AAA160-J18 (contamination screened)	22	126	4	104	71.6	2e-15	34	295	-	-
query2274166	2753027675	4-hydroxy-tetrahydrodipicolinate synthase	2751185723	Ketogulonicigenium robustum SPU_B003	40	183	18	159	62	5e-12	33	289	-	-
query2274298	2696490191	dihydrodipicolinate synthase	2695420551	Leisingera sp. ANG-Vp	23	183	6	160	70.9	8e-15	33	290	-	-
query2274298	2790317275	4-hydroxy-tetrahydrodipicolinate synthase	2788500335	Maritimibacter sp. NAT7	23	183	6	161	70.1	2e-14	33	292	-	-
query2274298	2884273544	4-hydroxy-tetrahydrodipicolinate synthase	2884271682	Loktanella sp. IMCC34160	23	183	6	159	58.9	7e-11	33	290	-	-
query18761	2620355483	4-hydroxy-tetrahydrodipicolinate synthase	2619619004	Sulfitobacter brevis DSM 11443	40	183	18	160	64.7	9e-13	33	291	-	-
query18896	2585876919	4-hydroxy-tetrahydrodipicolinate synthase	2585427601	Thalassobacter stenotrophicus DSM 16310	40	130	18	108	51.6	2e-08	33	290	-	-
query18896	2630679772	4-hydroxy-tetrahydrodipicolinate synthase	2627854218	Thalassobacter sp. 16PALIMAR09	40	130	18	108	51.6	2e-08	33	290	-	-
query18896	2630843988	4-hydroxy-tetrahydrodipicolinate synthase	2627854264	Thalassobacter stenotrophicus	40	130	18	108	51.6	2e-08	33	290	-	-
query18896	2715030840	4-hydroxy-tetrahydrodipicolinate synthase	2713896961	Thalassobacter stenotrophicus CECT 5294	40	130	18	108	51.6	2e-08	33	290	-	-
query2274166	2511942621	4-hydroxy-tetrahydrodipicolinate synthase	2511231188	Ketogulonicigenium vulgare WSH-001	40	183	18	159	61.2	1e-11	32	289	-	-
query2274166	2677630537	4-hydroxy-tetrahydrodipicolinate synthase	2675903356	Ketogulonicigenium vulgare Hbe602	40	183	18	159	61.2	1e-11	32	289	-	-
query2274166	2720502678	dihydrodipicolinate synthase	2718218202	Ketogulonicigenium vulgare SPU B805	40	183	18	159	61.2	1e-11	32	289	-	-
query2274166	2789830791	dihydrodipicolinate synthase	2788500192	Dinoroseobacter sp. EAC670	40	183	18	159	69.3	2e-14	32	290	-	-
query2274166	2813849036	dihydrodipicolinate synthase	2811995318	Ketogulonicigenium vulgare SKV	40	183	18	159	61.2	1e-11	32	289	-	-
query2274298	2558250703	4-hydroxy-tetrahydrodipicolinate synthase	2556921661	Leisingera sp. ANG1	23	183	6	160	72.4	2e-15	32	290	-	-
query2274298	2602596009	4-hydroxy-tetrahydrodipicolinate synthase	2602041674	Limimaricola cinnabarinus LL-001	40	183	18	159	61.6	8e-12	32	291	-	-
query2274298	2649389352	4-hydroxy-tetrahydrodipicolinate synthase	2648501310	Loktanella sp. 5RATIMAR09	26	183	11	163	71.6	4e-15	32	302	-	-
query2274298	2657625793	4-hydroxy-tetrahydrodipicolinate synthase	2657244983	Leisingera sp. ANG-S	23	183	6	160	72.4	2e-15	32	290	-	-
query2274298	2670393389	4-hydroxy-tetrahydrodipicolinate synthase	2667528003	Leisingera sp. ANG-S3	23	183	6	160	72.4	2e-15	32	290	-	-
query2274298	2692597887	4-hydroxy-tetrahydrodipicolinate synthase	2690316183	Leisingera sp. ANG-M1	23	183	6	160	72	4e-15	32	290	-	-
query2274298	2693276533	4-hydroxy-tetrahydrodipicolinate synthase	2690316342	Leisingera sp. ANG-S5	23	183	6	160	72.4	2e-15	32	290	-	-
query2274298	2790320555	4-hydroxy-tetrahydrodipicolinate synthase	2788500335	Maritimibacter sp. NAT7	46	179	28	160	67	2e-13	32	298	-	-
query2274298	2836642143	4-hydroxy-tetrahydrodipicolinate synthase	2836641625	Leisingera sp. NJS201	23	183	6	160	69.3	3e-14	32	290	-	-
query2274298	2883741335	4-hydroxy-tetrahydrodipicolinate synthase	2883738239	Maribius sp. THAF1	40	183	18	160	70.9	5e-15	32	291	-	-
query17822	2664195031	4-hydroxy-tetrahydrodipicolinate synthase	2663762743	Pseudooceanicola nitratireducens CGMCC 1.7292	17	126	8	110	55.8	7e-10	32	305	-	-
query17822	2690051484	4-hydroxy-tetrahydrodipicolinate synthase	2687453758	Pseudooceanicola nitratireducens DSM 29619	17	126	8	110	55.8	7e-10	32	305	-	-
query18012	2894896310	4-hydroxy-tetrahydrodipicolinate synthase	2894895117	Roseobacter sp. AG-903-P13	22	100	4	78	50.8	2e-08	32	302	-	-
query18012	2894959063	4-hydroxy-tetrahydrodipicolinate synthase	2894956587	Roseobacter sp. AG-359-A03	22	100	4	78	51.2	2e-08	32	302	-	-
query18402	640650251	dihydrodipicolinate synthase (EC 4.2.1.52)	640612220	Roseobacter sp. SK209-2-6	23	183	6	160	67.8	8e-14	32	290	-	-
query18542	2694940719	4-hydroxy-tetrahydrodipicolinate synthase	2693429872	Ruegeria halocynthiae DSM 27839	23	183	6	160	71.2	5e-15	32	290	-	-
query18542	2728044839	4-hydroxy-tetrahydrodipicolinate synthase	2724679780	Ruegeria faecimaris DSM 28009	54	163	47	151	45.1	3e-06	32	304	-	-
query18761	2684614268	dihydrodipicolinate synthase	2681813578	Shimia sp. MIT1352	36	183	14	160	64.3	1e-12	32	290	-	-
query18761	2728146629	dihydrodipicolinate synthase	2724679805	Shimia sagamensis DSM 29734	36	183	14	160	76.6	7e-17	32	290	-	-
query18761	2730668469	4-hydroxy-tetrahydrodipicolinate synthase	2728369514	Shimia abyssi DSM 100673	54	163	47	151	45.1	3e-06	32	304	-	-
query18761	2730669357	4-hydroxy-tetrahydrodipicolinate synthase	2728369514	Shimia abyssi DSM 100673	28	126	12	110	56.6	6e-10	32	305	-	-
query18761	2893731533	4-hydroxy-tetrahydrodipicolinate synthase	2893727905	Shimia sp. R10_1	17	126	4	106	54.7	2e-09	32	303	-	-
query18896	2617774924	4-hydroxy-tetrahydrodipicolinate synthase	2617270859	Thalassococcus halodurans DSM 26915	40	141	18	116	61.6	1e-11	32	291	-	-
query18896	2727918047	4-hydroxy-tetrahydrodipicolinate synthase	2724679730	Thalassobius litoralis DSM 29506	18	126	5	106	59.7	4e-11	32	300	-	-
query18896	2752992600	4-hydroxy-tetrahydrodipicolinate synthase	2751185711	Tateyamaria omphalii DOK1-4	28	108	8	88	46.6	8e-07	32	302	-	-
query2274166	2620454761	4-hydroxy-tetrahydrodipicolinate synthase	2619619030	Aliiroseovarius crassostreae DSM 16950	40	183	18	160	69.3	2e-14	31	291	-	-
query2274166	2647116775	4-hydroxy-tetrahydrodipicolinate synthase	2645727822	Aliiroseovarius crassostreae CV919-312	40	183	18	160	69.3	2e-14	31	291	-	-
query2274166	2832216506	4-hydroxy-tetrahydrodipicolinate synthase	2832212542	Actibacterium ureilyticum LS-811	40	183	18	160	59.3	6e-11	31	291	-	-
query2274166	649698401	dihydrodipicolinate synthase	649633059	Ketogulonicigenium vulgare Y25	40	183	1	142	59.7	3e-11	31	272	-	-
query2274298	2512616090	4-hydroxy-tetrahydrodipicolinate synthase	2512564009	Leisingera methylohalidivorans MB2, DSM 14336	23	183	6	160	66.2	2e-13	31	290	-	-
query2274298	2521634889	4-hydroxy-tetrahydrodipicolinate synthase	2521172617	Leisingera aquimarina DSM 24565	23	183	6	160	69.7	2e-14	31	290	-	-
query2274298	2521646234	4-hydroxy-tetrahydrodipicolinate synthase	2521172619	Leisingera daeponensis DSM 23529	23	183	6	160	70.1	1e-14	31	290	-	-
query2274298	2657707987	4-hydroxy-tetrahydrodipicolinate synthase	2657245004	Leisingera sp. ANG-DT	23	183	6	160	70.5	9e-15	31	290	-	-
query2274298	2668946068	4-hydroxy-tetrahydrodipicolinate synthase	2667527653	Leisingera sp. ANG-M6	23	183	6	160	70.9	8e-15	31	290	-	-
query2274298	2694893126	4-hydroxy-tetrahydrodipicolinate synthase	2693429861	Lentibacter algarum DSM 24677	23	183	6	160	72	2e-15	31	291	-	-
query2274298	2715047749	4-hydroxy-tetrahydrodipicolinate synthase	2713896966	Leisingera aquaemixtae CECT 8399	23	183	6	160	67.8	8e-14	31	290	-	-
query2274298	2730512330	4-hydroxy-tetrahydrodipicolinate synthase	2728369479	Limimaricola soesokkakensis DSM 29956	40	183	18	159	62	7e-12	31	291	-	-
query2274298	2778426475	4-hydroxy-tetrahydrodipicolinate synthase	2778260955	Leisingera sp. McT4-56	23	183	6	160	72	3e-15	31	290	-	-
query2274298	2790321321	4-hydroxy-tetrahydrodipicolinate synthase	2788500335	Maritimibacter sp. NAT7	17	147	9	130	56.2	8e-10	31	309	-	-
query2274298	2836640066	4-hydroxy-tetrahydrodipicolinate synthase	2836636626	Leisingera sp. NJS204	23	183	6	160	67	2e-13	31	290	-	-
query2274298	2920481572	4-hydroxy-tetrahydrodipicolinate synthase	2920479655	Leisingera sp. ANG59	23	183	6	160	70.5	1e-14	31	290	-	-
query17517	2574319331	4-hydroxy-tetrahydrodipicolinate synthase	2574179735	Pelagicola litoralis DSM 18290	40	183	18	160	60.1	2e-11	31	290	-	-
query17517	2715045098	4-hydroxy-tetrahydrodipicolinate synthase	2713896965	Phaeobacter sp. CECT 5382	23	183	6	160	66.6	2e-13	31	290	-	-
query17517	2890060188	4-hydroxy-tetrahydrodipicolinate synthase	2890059200	Pelagicola litoralis CL-ES2	40	183	18	160	60.1	2e-11	31	290	-	-
query17822	2551215309	4-hydroxy-tetrahydrodipicolinate synthase	2548877138	Planktomarina temperata RCA23, DSM 22400	28	107	8	87	45.8	1e-06	31	302	-	-
query17822	2654299247	4-hydroxy-tetrahydrodipicolinate synthase	2651870280	Rhodobacteraceae bacterium REDSEA-S34_B6	22	147	4	125	77.4	2e-18	31	149	-	-
query17822	640639575	dihydrodipicolinate synthase (EC 4.2.1.52)	640612203	Rhodobacterales sp. HTCC2150	23	183	6	159	55.1	1e-09	31	290	-	-
query17822	647669543	dihydrodipicolinate synthase	647533201	Rhodobacteraceae bacterium KLH11	23	183	6	160	67	2e-13	31	290	-	-
query17822	647619194	dihydrodipicolinate synthase	647533203	Rhodobacterales bacterium Y4I	23	183	6	160	70.1	1e-14	31	290	-	-
query18402	2504819937	4-hydroxy-tetrahydrodipicolinate synthase	2504756015	Roseobacter sp. LE17	28	107	8	87	45.8	1e-06	31	302	-	-
query18402	2579754671	4-hydroxy-tetrahydrodipicolinate synthase	2576861823	Roseovarius sp. MCTG156(2b)	28	166	12	141	60.5	3e-11	31	305	-	-
query18402	2620331489	4-hydroxy-tetrahydrodipicolinate synthase	2619618997	Roseovarius indicus DSM 26383	40	183	18	160	59.3	9e-11	31	291	-	-
query18402	2671145071	4-hydroxy-tetrahydrodipicolinate synthase	2667528179	Roseovarius nanhaiticus CGMCC 1.10961	43	183	24	163	64.3	1e-12	31	299	-	-
query18402	2682202117	4-hydroxy-tetrahydrodipicolinate synthase	2681812935	Roseovarius nanhaiticus DSM 29590	43	183	24	163	64.3	1e-12	31	299	-	-
query18402	2701199433	4-hydroxy-tetrahydrodipicolinate synthase	2700988702	Roseovarius marisflavi DSM 29327	28	167	12	142	58.5	9e-11	31	305	-	-
query18402	2733474274	4-hydroxy-tetrahydrodipicolinate synthase	2731957848	Roseovarius indicus B108 cultivar:MA	40	183	18	160	59.3	9e-11	31	291	-	-
query18402	2792402975	4-hydroxy-tetrahydrodipicolinate synthase	2791355033	Roseovarius gaetbuli CECT 8370	28	167	16	142	57.8	2e-10	31	305	-	-
query18402	2913279602	4-hydroxy-tetrahydrodipicolinate synthase	2913276826	Rubellimicrobium aerolatum DSM 19297	40	183	21	163	73.6	8e-16	31	307	-	-
query18402	638933847	dihydrodipicolinate synthase (EC 4.2.1.52)	638341182	Roseobacter sp. MED193	23	183	6	160	65.5	5e-13	31	290	-	-
query18402	638909946	dihydrodipicolinate synthase (EC 4.2.1.52)	638341184	Roseovarius sp. 217	6	166	1	145	62	9e-12	31	309	-	-
query18542	2514311738	4-hydroxy-tetrahydrodipicolinate synthase	2513237272	Ruegeria conchae TW15	23	183	6	160	67	2e-13	31	290	-	-
query18542	2715062171	4-hydroxy-tetrahydrodipicolinate synthase	2713896969	Ruegeria denitrificans CECT 5091	23	183	6	160	59.3	7e-11	31	290	-	-
query18542	2735474150	4-hydroxy-tetrahydrodipicolinate synthase	2734482173	Ruegeria conchae DSM 29317	23	183	6	160	67	2e-13	31	290	-	-
query18542	2911630804	4-hydroxy-tetrahydrodipicolinate synthase	2911627178	Ruegeria sp. HKCCD7255	23	183	6	160	60.8	2e-11	31	290	-	-
query18542	2920779277	4-hydroxy-tetrahydrodipicolinate synthase	2920776057	Ruegeria sp. HKCCA6948	23	183	6	160	60.8	2e-11	31	290	-	-
query18542	2923888756	4-hydroxy-tetrahydrodipicolinate synthase	2923884989	Ruegeria sp. HKCCA5839	23	183	6	160	60.8	2e-11	31	290	-	-
query18761	2622719190	dihydrodipicolinate synthase (EC 4.2.1.52)	2619619641	Sulfitobacter marinus DSM 23422	40	183	18	160	64.3	1e-12	31	291	-	-
query18761	2730670604	4-hydroxy-tetrahydrodipicolinate synthase	2728369514	Shimia abyssi DSM 100673	40	183	18	160	57.4	2e-10	31	291	-	-
query18761	2906811981	4-hydroxy-tetrahydrodipicolinate synthase	2906809867	Sulfitobacter sediminilitoris JBTF-M27	40	183	18	160	64.7	8e-13	31	291	-	-
query18896	2616597512	4-hydroxy-tetrahydrodipicolinate synthase	2615840715	Tropicimonas isoalkanivorans DSM 19548	39	147	18	125	53.9	5e-09	31	293	-	-
query18896	2622866715	dihydrodipicolinate synthase	2622736435	Thalassobius gelatinovorus DSM 5887	40	183	18	160	67	1e-13	31	290	-	-
query18896	2684421672	4-hydroxy-tetrahydrodipicolinate synthase	2681813518	Tropicimonas sediminicola DSM 29339	46	179	28	160	67.4	1e-13	31	298	-	-
query18896	2685119231	dihydrodipicolinate synthase	2684622622	Thalassobius gelatinovorus CECT 4357	40	183	18	160	67	1e-13	31	290	-	-
query18896	2789835023	4-hydroxy-tetrahydrodipicolinate synthase	2788500194	Sulfitobacter sp. SP236	23	130	6	108	45.4	2e-06	31	291	-	-
query18896	2882562896	4-hydroxy-tetrahydrodipicolinate synthase	2882559697	Tropicimonas sp. IMCC34011	40	158	19	135	51.6	2e-08	31	293	-	-
query18896	2885011641	4-hydroxy-tetrahydrodipicolinate synthase	2885010903	Sulfitobacter sp. THAF37	40	183	18	160	70.5	8e-15	31	291	-	-
query2274166	2583644038	4-hydroxy-tetrahydrodipicolinate synthase	2582580855	Actibacterium atlanticum 22II-S11-Z10	40	183	18	160	54.7	1e-09	30	289	-	-
query2274166	2595580662	4-hydroxy-tetrahydrodipicolinate synthase	2593339274	Celeribacter halophilus DSM 26270	35	183	16	163	71.6	4e-15	30	297	-	-
query2274166	2617973447	4-hydroxy-tetrahydrodipicolinate synthase	2617270905	Celeribacter halophilus CGMCC 1.8891	35	183	16	163	71.6	4e-15	30	297	-	-
query2274166	2672242409	4-hydroxy-tetrahydrodipicolinate synthase	2671180308	Jannaschia donghaensis CECT 7802	40	183	18	159	63.5	2e-12	30	290	-	-
query2274166	2678963318	4-hydroxy-tetrahydrodipicolinate synthase	2675903694	Jhaorihella thermophila DSM 23413	40	183	18	160	60.5	2e-11	30	290	-	-
query2274166	2685880262	4-hydroxy-tetrahydrodipicolinate synthase	2684622851	Donghicola eburneus DSM 29127	34	147	15	127	53.1	7e-09	30	295	-	-
query2274166	2695010120	4-hydroxy-tetrahydrodipicolinate synthase	2693429889	Jannaschia faecimaris DSM 100420	40	183	18	159	55.8	8e-10	30	290	-	-
query2274166	2712149685	4-hydroxy-tetrahydrodipicolinate synthase	2711768077	Jannaschia seosinensis CECT 7799	23	183	6	163	58.9	7e-11	30	294	-	-
query2274166	2729476159	4-hydroxy-tetrahydrodipicolinate synthase	2728369168	Celeribacter halophilus ZXM137	35	183	16	163	71.6	4e-15	30	297	-	-
query2274166	2731622527	dihydrodipicolinate synthase	2728369741	Brevirhabdus pacifica DSM 27767	40	144	18	119	51.6	2e-08	30	290	-	-
query2274166	2832240201	4-hydroxy-tetrahydrodipicolinate synthase	2832237884	Donghicola sp. KarMa	12	179	17	176	70.1	2e-14	30	308	-	-
query2274166	637902374	dihydrodipicolinate synthase (EC 4.2.1.52)	637000137	Jannaschia sp. CCS1	23	183	7	160	75.1	3e-16	30	291	-	-
query2274298	2512536788	4-hydroxy-tetrahydrodipicolinate synthase	2512047087	Leisingera caerulea DSM 24564	23	183	6	160	66.2	3e-13	30	290	-	-
query2274298	2517469438	dihydrodipicolinate synthase (EC 4.2.1.52)	2517434011	Limimaricola hongkongensis DSM 17492	40	183	18	159	57.4	2e-10	30	291	-	-
query2274298	2617711030	dihydrodipicolinate synthase	2617270836	Litoreibacter janthinus DSM 26921	23	183	6	159	68.2	5e-14	30	290	-	-
query2274298	2682263240	dihydrodipicolinate synthase	2681812954	Litoreibacter meonggei DSM 29466	40	183	18	159	67.4	9e-14	30	290	-	-
query2274298	2693016537	4-hydroxy-tetrahydrodipicolinate synthase	2690316282	Leisingera sp. ANG-M7	23	183	6	160	69.3	3e-14	30	290	-	-
query2274298	2730513047	4-hydroxy-tetrahydrodipicolinate synthase	2728369479	Limimaricola soesokkakensis DSM 29956	26	183	11	163	62.8	4e-12	30	301	-	-
query2274298	2792009754	regulatory GntR family protein	2791354926	Mameliella alba KD53	49	128	226	305	46.2	2e-06	30	374	-	-
query2274298	2792204432	dihydrodipicolinate synthase	2791354982	Loktanella sp. 22II-4b	40	144	18	119	51.6	2e-08	30	290	-	-
query2274298	2813094176	4-hydroxy-tetrahydrodipicolinate synthase	2811995082	Marinovum sp. RS412	22	131	4	109	64.3	6e-13	30	295	-	-
query2274298	2813127463	4-hydroxy-tetrahydrodipicolinate synthase	2811995096	Marinovum sp. MED616	22	126	4	104	61.6	5e-12	30	295	-	-
query2274298	2828476237	DNA-binding GntR family transcriptional regulator	2828474960	Mameliella phaeodactyli DSM 106184	49	128	242	321	46.2	2e-06	30	390	-	-
query2274298	2884316585	4-hydroxy-tetrahydrodipicolinate synthase	2884316459	Leisingera sp. JC1	23	183	6	160	67.4	1e-13	30	290	-	-
query2274298	2891144902	DNA-binding GntR family transcriptional regulator	2891139733	Mameliella sp. LZ-28	49	128	242	321	46.2	2e-06	30	390	-	-
query17517	2616573716	4-hydroxy-tetrahydrodipicolinate synthase	2615840708	Palleronia marisminoris DSM 26347	46	183	24	160	57	3e-10	30	288	-	-
query17517	2623241612	4-hydroxy-tetrahydrodipicolinate synthase	2622736522	Pacificibacter marinus DSM 25228	39	158	18	135	50.1	6e-08	30	293	-	-
query17517	2648047787	4-hydroxy-tetrahydrodipicolinate synthase	2645728037	Phaeobacter sp. 11ANDIMAR09	23	183	6	160	65.5	5e-13	30	290	-	-
query17517	2710622714	4-hydroxy-tetrahydrodipicolinate synthase	2710264757	Monaibacterium marinum C7	40	183	18	160	65.9	3e-13	30	292	-	-
query17517	2731775246	4-hydroxy-tetrahydrodipicolinate synthase	2731639158	Phaeobacter sp. SCGC AG-485_N19 (contamination screened)	22	126	4	104	51.6	8e-09	30	300	-	-
query17517	2786695809	dihydrodipicolinate synthase	2786546136	Pacificibacter maritimus DSM 104731	39	269	17	243	72.4	1e-15	30	290	-	-
query17517	2814714661	dihydrodipicolinate synthase	2814123072	Phaeobacter gallaeciensis JL2886	23	183	6	160	65.1	6e-13	30	290	-	-
query17517	2832671110	4-hydroxy-tetrahydrodipicolinate synthase	2832668286	Pacificibacter marinus CECT 7971	39	158	18	135	50.1	6e-08	30	293	-	-
query17517	2834654488	4-hydroxy-tetrahydrodipicolinate synthase	2834652479	Phaeobacter gallaeciensis JL2872	23	183	6	160	65.1	6e-13	30	290	-	-
query17517	2834657748	4-hydroxy-tetrahydrodipicolinate synthase	2834656465	Phaeobacter gallaeciensis C3M10	23	183	6	160	60.8	2e-11	30	290	-	-
query17517	2835781474	4-hydroxy-tetrahydrodipicolinate synthase	2835780464	Phaeobacter sp. CNT1-3	40	183	18	160	70.1	1e-14	30	290	-	-
query17517	2883923796	4-hydroxy-tetrahydrodipicolinate synthase	2883923015	Oceanicola sp. D3	40	183	18	159	47.8	3e-07	30	290	-	-
query17517	2889699345	4-hydroxy-tetrahydrodipicolinate synthase	2889696208	Palleronia sediminis SS33	43	183	24	163	60.1	2e-11	30	299	-	-
query17517	2898953076	4-hydroxy-tetrahydrodipicolinate synthase	2898950138	Phaeobacter sp. B1627	23	183	6	160	62.4	5e-12	30	290	-	-
query17517	2920192049	4-hydroxy-tetrahydrodipicolinate synthase	2920190304	Palleronia marisminoris CECT 7066	46	183	24	160	57	3e-10	30	288	-	-
query17822	2551215494	4-hydroxy-tetrahydrodipicolinate synthase	2548877138	Planktomarina temperata RCA23, DSM 22400	17	126	3	105	52	1e-08	30	301	-	-
query17822	2578593187	4-hydroxy-tetrahydrodipicolinate synthase	2576861508	Roseivivax marinus 22II-s10s	40	183	18	160	69.3	2e-14	30	291	-	-
query17822	2595589727	4-hydroxy-tetrahydrodipicolinate synthase	2593339277	Planktotalea frisia DSM 23709	43	183	24	163	58.2	1e-10	30	299	-	-
query17822	2662590758	4-hydroxy-tetrahydrodipicolinate synthase	2660238489	Roseivivax marinus 22II-s10s	40	183	18	160	69.3	2e-14	30	291	-	-
query17822	2694965924	4-hydroxy-tetrahydrodipicolinate synthase	2693429879	Roseivivax marinus DSM 27511	40	183	18	160	69.3	2e-14	30	291	-	-
query17822	2705890935	4-hydroxy-tetrahydrodipicolinate synthase	2703719202	Planktotalea frisia SH6-1	43	183	24	163	58.2	1e-10	30	299	-	-
query17822	2728740662	4-hydroxy-tetrahydrodipicolinate synthase	2728368996	Pseudoruegeria marinistellae SF-16	39	147	18	125	53.9	4e-09	30	293	-	-
query17822	2778047392	dihydrodipicolinate synthase	2775507235	Pseudoruegeria sp. SK021	40	183	18	160	68.9	3e-14	30	291	-	-
query17822	2831902917	4-hydroxy-tetrahydrodipicolinate synthase	2831900202	Roseisalinus antarcticus CECT 7023	18	179	7	160	76.6	8e-17	30	295	-	-
query17822	2889455962	4-hydroxy-tetrahydrodipicolinate synthase	2889453512	Roseibacterium sp. KMU-115	40	183	18	159	66.2	2e-13	30	289	-	-
query17822	2889717902	4-hydroxy-tetrahydrodipicolinate synthase	2889710936	Poseidonocella sp. HB161398	16	179	3	158	76.6	1e-16	30	297	-	-
query17822	2889877802	4-hydroxy-tetrahydrodipicolinate synthase	2889877346	Primorskyibacter sp. XY-301	28	126	16	110	48.5	2e-07	30	307	-	-
query17822	647612934	dihydrodipicolinate synthase	647533202	Rhodobacterales sp. HTCC2083	28	166	3	128	53.9	4e-09	30	293	-	-
query18012	2898192467	4-hydroxy-tetrahydrodipicolinate synthase	2898191822	Roseobacter sp. AG-920-O19	17	126	5	107	47.8	2e-07	30	303	-	-
query18402	2694984082	4-hydroxy-tetrahydrodipicolinate synthase	2693429884	Roseovarius azorensis DSM 100674	16	166	7	141	61.2	1e-11	30	305	-	-
query18402	2701216953	4-hydroxy-tetrahydrodipicolinate synthase	2700988706	Roseovarius pacificus DSM 29589	15	183	6	166	76.6	8e-17	30	296	-	-
query18402	2790773138	4-hydroxy-tetrahydrodipicolinate synthase	2788500465	Roseovarius sp. SAT4	17	100	10	86	48.9	2e-07	30	312	-	-
query18402	2790778296	4-hydroxy-tetrahydrodipicolinate synthase	2788500467	Roseovarius sp. EAC48	18	100	11	86	47.4	4e-07	30	312	-	-
query18402	2792404185	4-hydroxy-tetrahydrodipicolinate synthase	2791355033	Roseovarius gaetbuli CECT 8370	88	183	1	95	50.8	2e-08	30	232	-	-
query18402	2834246259	4-hydroxy-tetrahydrodipicolinate synthase	2834245819	Roseovarius sp. EL26	40	183	18	160	55.5	1e-09	30	291	-	-
query18402	2889818405	4-hydroxy-tetrahydrodipicolinate synthase	2889813994	Rubellimicrobium rubrum YIM 131921	40	183	18	159	60.1	3e-11	30	290	-	-
query18402	638838668	putative dihydrodipicolinate synthase	638341183	Roseovarius nubinhibens ISM	17	100	10	86	49.3	1e-07	30	312	-	-
query18542	2666092754	4-hydroxy-tetrahydrodipicolinate synthase	2663763207	Ruegeria sp. ANG-S4	40	183	18	160	57	4e-10	30	290	-	-
query18542	2698136828	4-hydroxy-tetrahydrodipicolinate synthase	2695420938	Ruegeria intermedia DSM 29341	23	183	6	160	61.2	1e-11	30	290	-	-
query18542	2700130619	4-hydroxy-tetrahydrodipicolinate synthase	2698536695	Ruegeria lacuscaerulensis DSM 11314	23	183	6	160	61.6	9e-12	30	290	-	-
query18542	2715015479	4-hydroxy-tetrahydrodipicolinate synthase	2713896958	Ruegeria atlantica CECT 4293	23	183	6	160	67.8	8e-14	30	290	-	-
query18542	2728043912	4-hydroxy-tetrahydrodipicolinate synthase	2724679780	Ruegeria faecimaris DSM 28009	23	183	6	160	65.9	4e-13	30	290	-	-
query18542	2792417978	4-hydroxy-tetrahydrodipicolinate synthase	2791355036	Ruegeria meonggei CECT 8411	40	183	18	160	55.1	2e-09	30	290	-	-
query18542	2834189803	4-hydroxy-tetrahydrodipicolinate synthase	2834189540	Ruegeria litorea CECT 7639	40	183	18	160	64.3	1e-12	30	290	-	-
query18542	2837120801	4-hydroxy-tetrahydrodipicolinate synthase	2837118179	Ruegeria sp. Alg231-54	23	183	6	160	67.4	1e-13	30	290	-	-
query18542	2893710006	4-hydroxy-tetrahydrodipicolinate synthase	2893706316	Ruegeria sp. R14_0	40	183	18	160	61.2	1e-11	30	290	-	-
query18542	2895586673	4-hydroxy-tetrahydrodipicolinate synthase	2895583984	Ruegeria sediminis CAU 1488	23	183	6	160	58.9	8e-11	30	290	-	-
query18542	2911684163	4-hydroxy-tetrahydrodipicolinate synthase	2911680932	Ruegeria sp. HKCCA5491	23	183	6	160	68.9	3e-14	30	290	-	-
query18542	2920837506	4-hydroxy-tetrahydrodipicolinate synthase	2920833842	Ruegeria sp. HKCCA4707	23	183	6	160	69.3	3e-14	30	290	-	-
query18542	2920840307	4-hydroxy-tetrahydrodipicolinate synthase	2920838192	Ruegeria sp. HKCCA5426	23	183	6	160	69.3	2e-14	30	290	-	-
query18542	2923892588	4-hydroxy-tetrahydrodipicolinate synthase	2923889555	Ruegeria sp. THAF57	23	183	6	160	67	1e-13	30	290	-	-
query18542	637291021	dihydrodipicolinate synthase (EC 4.2.1.52)	637000267	Ruegeria pomeroyi DSS-3	23	183	6	160	59.7	4e-11	30	290	-	-
query18542	647839069	dihydrodipicolinate synthase	647533208	Ruegeria lacuscaerulensis ITI-1157	23	183	6	160	61.6	9e-12	30	290	-	-
query18761	2574578695	dihydrodipicolinate synthase (EC 4.2.1.52)	2574179802	Sulfitobacter mediterraneus KCTC 32188	18	175	9	150	59.3	6e-11	30	304	-	-
query18761	2580695585	4-hydroxy-tetrahydrodipicolinate synthase	2579778718	Sulfitobacter mediterraneus	18	175	9	150	58.9	7e-11	30	304	-	-
query18761	2581485586	4-hydroxy-tetrahydrodipicolinate synthase	2579778904	Sulfitobacter guttiformis KCTC 32187	23	183	6	160	58.5	9e-11	30	290	-	-
query18761	2616568708	4-hydroxy-tetrahydrodipicolinate synthase	2615840707	Salipiger marinus DSM 26424	28	158	8	134	56.2	7e-10	30	304	-	-
query18761	2616571225	4-hydroxy-tetrahydrodipicolinate synthase	2615840707	Salipiger marinus DSM 26424	18	179	5	158	73.6	1e-15	30	292	-	-
query18761	2616721396	4-hydroxy-tetrahydrodipicolinate synthase	2616644822	Shimia aestuarii DSM 15283	36	183	14	160	60.8	2e-11	30	290	-	-
query18761	2631101645	4-hydroxy-tetrahydrodipicolinate synthase	2630968259	Salipiger profundus JLT2016	39	147	20	127	50.4	6e-08	30	295	-	-
query18761	2635338075	dihydrodipicolinate synthase	2634166353	Salinihabitans flavidus DSM 27842	36	183	14	160	66.2	3e-13	30	291	-	-
query18761	2675850599	4-hydroxy-tetrahydrodipicolinate synthase	2671181181	Sulfitobacter mediterraneus	18	175	9	150	58.9	7e-11	30	304	-	-
query18761	2691038952	dihydrodipicolinate synthase	2690315772	Shimia thalassica CECT 7735	36	183	14	160	67.4	1e-13	30	290	-	-
query18761	2695031961	4-hydroxy-tetrahydrodipicolinate synthase	2693429894	Salipiger profundus DSM 27508	39	147	20	127	50.4	6e-08	30	295	-	-
query18761	2735938096	4-hydroxy-tetrahydrodipicolinate synthase	2734482289	Sulfitobacter mediterraneus DSM 12244	18	175	9	150	59.3	6e-11	30	304	-	-
query18761	2737513552	4-hydroxy-tetrahydrodipicolinate synthase	2737471612	Sulfitobacter guttiformis DSM 11458	23	183	6	160	58.5	9e-11	30	290	-	-
query18761	2742225779	4-hydroxy-tetrahydrodipicolinate synthase	2740892149	Sulfitobacter sp. HI0054	23	158	10	139	52.8	1e-08	30	320	-	-
query18761	2834829289	4-hydroxy-tetrahydrodipicolinate synthase	2834827418	Sulfitobacter sp. EL44	18	175	9	150	59.3	6e-11	30	304	-	-
query18761	2841838021	4-hydroxy-tetrahydrodipicolinate synthase	2841836131	Sulfitobacter donghicola SB1155	40	158	21	138	55.8	5e-10	30	294	-	-
query18761	2898686947	4-hydroxy-tetrahydrodipicolinate synthase	2898683495	Sulfitobacter sp. 15WGC	23	158	10	139	52.8	9e-09	30	320	-	-
query18761	2920926775	4-hydroxy-tetrahydrodipicolinate synthase	2920924898	Sulfitobacter algicola 1151	40	183	18	159	64.3	1e-12	30	290	-	-
query18761	640643880	dihydrodipicolinate synthase	640612219	Sagittula stellata E-37	40	183	18	160	72.4	3e-15	30	291	-	-
query18761	648287051	dihydrodipicolinate synthase	648276709	Salipiger bermudensis HTCC2601	16	179	3	158	66.2	3e-13	30	292	-	-
query18896	2516027313	4-hydroxy-tetrahydrodipicolinate synthase	2515154190	Wenxinia marina DSM 24838	40	183	18	159	57.8	2e-10	30	290	-	-
query18896	2635130122	dihydrodipicolinate synthase	2634166309	Tranquillimonas rosea DSM 23042	40	183	18	160	66.6	2e-13	30	290	-	-
query18896	2635128550	4-hydroxy-tetrahydrodipicolinate synthase	2634166309	Tranquillimonas rosea DSM 23042	43	183	24	163	62.8	4e-12	30	299	-	-
query18896	2684378207	dihydrodipicolinate synthase	2681813506	Thalassobius mediterraneus DSM 16398	40	183	18	160	70.1	1e-14	30	290	-	-
query18896	2698527946	4-hydroxy-tetrahydrodipicolinate synthase	2695421046	Wenxinia saemankumensis DSM 100565	40	184	30	168	50.8	4e-08	30	306	-	-
query18896	2715042040	4-hydroxy-tetrahydrodipicolinate synthase	2713896964	Thalassobius mediterraneus CECT 5383	40	183	18	160	70.1	1e-14	30	290	-	-
query18896	2807319820	4-hydroxy-tetrahydrodipicolinate synthase	2806310715	Wenxinia marina DSM 24838	40	183	18	159	57.8	2e-10	30	290	-	-
query18896	2844187923	4-hydroxy-tetrahydrodipicolinate synthase	2844187691	Sulfitobacter sp. PIC-76	43	183	24	163	58.2	2e-10	30	299	-	-
query18896	2882560816	4-hydroxy-tetrahydrodipicolinate synthase	2882559697	Tropicimonas sp. IMCC34011	16	122	5	104	54.7	2e-09	30	300	-	-
query18896	2887767534	4-hydroxy-tetrahydrodipicolinate synthase	2887763854	Thalassococcus sp. S3	40	183	18	160	65.9	4e-13	30	290	-	-
query18896	2889176715	4-hydroxy-tetrahydrodipicolinate synthase	2889174819	Sulfitobacter sp. R18_2	23	158	10	139	52.8	8e-09	30	320	-	-
query18896	2889190702	4-hydroxy-tetrahydrodipicolinate synthase	2889187427	Tropicibacter sp. R16_0	40	183	18	160	65.5	5e-13	30	290	-	-
query2274166	2504808700	dihydrodipicolinate synthase	2504756012	Epibacterium mobile 45A6	23	183	6	160	61.2	1e-11	29	290	-	-
query2274166	2579419656	4-hydroxy-tetrahydrodipicolinate synthase	2576861736	Actibacterium mucosum KCTC 23349	13	122	2	104	56.2	6e-10	29	300	-	-
query2274166	2595589415	4-hydroxy-tetrahydrodipicolinate synthase	2593339276	Hwanghaeicola aestuarii DSM 22009	18	100	11	86	47.8	5e-08	29	106	-	-
query2274166	2616566343	dihydrodipicolinate synthase	2615840706	Epibacterium multivorans DSM 26470	23	183	6	160	60.1	3e-11	29	290	-	-
query2274166	2617673235	4-hydroxy-tetrahydrodipicolinate synthase	2617270829	Cognatishimia maritima DSM 28223	17	126	5	107	50.4	4e-08	29	303	-	-
query2274166	2617675571	4-hydroxy-tetrahydrodipicolinate synthase	2617270829	Cognatishimia maritima DSM 28223	40	183	18	160	63.5	1e-12	29	291	-	-
query2274166	2623166452	4-hydroxy-tetrahydrodipicolinate synthase	2622736501	Epibacterium ulvae U95	17	175	6	157	61.6	1e-11	29	304	-	-
query2274166	2623304967	4-hydroxy-tetrahydrodipicolinate synthase	2622736536	Jannaschia pohangensis DSM 19073	40	183	18	159	61.2	1e-11	29	290	-	-
query2274166	2636809551	dihydrodipicolinate synthase	2636415494	Halocynthiibacter namhaensis RA2-3	23	183	1	160	59.7	3e-11	29	291	-	-
query2274166	2670081646	4-hydroxy-tetrahydrodipicolinate synthase	2667527933	Actibacterium mucosum KCTC 23349	13	122	2	104	56.2	6e-10	29	300	-	-
query2274166	2676890140	4-hydroxy-tetrahydrodipicolinate synthase	2675903158	Jannaschia seohaensis DSM 25227	18	179	7	160	81.3	2e-18	29	298	-	-
query2274166	2685879330	4-hydroxy-tetrahydrodipicolinate synthase	2684622851	Donghicola eburneus DSM 29127	12	179	17	176	68.2	6e-14	29	308	-	-
query2274166	2694953675	dihydrodipicolinate synthase	2693429875	Epibacterium mobile DSM 23403	23	183	6	160	61.2	1e-11	29	290	-	-
query2274166	2712505604	dihydrodipicolinate synthase	2711768164	Epibacterium mobile S1942	23	183	6	160	61.2	2e-11	29	290	-	-
query2274166	2715032262	dihydrodipicolinate synthase	2713896962	Epibacterium multivorans CECT 7557	23	183	6	160	60.1	3e-11	29	290	-	-
query2274166	2730482314	dihydrodipicolinate synthase	2728369471	Aliiruegeria haliotis DSM 29328	40	183	18	160	60.1	4e-11	29	291	-	-
query2274166	2790896772	dihydrodipicolinate synthase	2788500500	Epibacterium mobile F1926	23	183	6	160	61.2	2e-11	29	290	-	-
query2274166	2830027885	4-hydroxy-tetrahydrodipicolinate synthase	2830026743	Actibacterium naphthalenivorans DSM 105040	38	183	16	160	57.8	2e-10	29	291	-	-
query2274166	2832255837	4-hydroxy-tetrahydrodipicolinate synthase	2832254508	Actibacterium pelagium JN33	40	254	18	228	59.3	4e-11	29	290	-	-
query2274166	2881267773	4-hydroxy-tetrahydrodipicolinate synthase	2881263352	Jannaschia sp. EhC01	23	183	6	159	70.9	7e-15	29	290	-	-
query2274166	2910308186	4-hydroxy-tetrahydrodipicolinate synthase	2910304183	Donghicola sp. B5-SW-15	17	179	4	158	70.5	1e-14	29	290	-	-
query2274298	2598719657	4-hydroxy-tetrahydrodipicolinate synthase	2597490207	Maribius sp. MOLA 401	40	269	18	243	73.2	1e-15	29	291	-	-
query2274298	2682266969	4-hydroxy-tetrahydrodipicolinate synthase	2681812955	Litoreibacter halocynthiae DSM 29467	38	183	16	159	60.5	2e-11	29	290	-	-
query2274298	2698133923	4-hydroxy-tetrahydrodipicolinate synthase	2695420937	Litoreibacter ascidiaceicola DSM 100566	38	183	16	159	60.1	2e-11	29	290	-	-
query2274298	2698431077	4-hydroxy-tetrahydrodipicolinate synthase	2695421018	Marivita hallyeonensis DSM 29431	17	175	5	156	55.5	1e-09	29	303	-	-
query2274298	2698431640	4-hydroxy-tetrahydrodipicolinate synthase	2695421018	Marivita hallyeonensis DSM 29431	14	160	4	140	64.7	1e-12	29	324	-	-
query2274298	2781072224	dihydrodipicolinate synthetase family protein	2778261701	Marinovum sp. NP76	40	146	18	124	49.3	9e-09	29	131	-	-
query2274298	2790325448	dihydrodipicolinate synthase/N-acetylneuraminate lyase	2788500336	Maritimibacter sp. EAC76	22	126	8	108	46.2	1e-06	29	305	-	-
query2274298	2884317401	4-hydroxy-tetrahydrodipicolinate synthase	2884316459	Leisingera sp. JC1	18	167	9	142	51.2	3e-08	29	305	-	-
query2274298	2890847039	4-hydroxy-tetrahydrodipicolinate synthase	2890844935	Litoreibacter roseus K6	40	183	18	159	56.2	6e-10	29	290	-	-
query2274298	2930931799	4-hydroxy-tetrahydrodipicolinate synthase	2930931642	Marivita sp. SBSPR2	23	183	6	160	63.9	2e-12	29	291	-	-
query17517	2520245468	4-hydroxy-tetrahydrodipicolinate synthase	2519899589	Oceaniovalibus guishaninsula JLT2003	40	183	18	160	51.2	2e-08	29	291	-	-
query17517	2527023779	dihydrodipicolinate synthase (EC 4.2.1.52)	2526164698	Oceanicola sp. S124	40	183	18	160	57.8	2e-10	29	295	-	-
query17517	2527027295	4-hydroxy-tetrahydrodipicolinate synthase	2526164698	Oceanicola sp. S124	22	175	8	158	51.6	2e-08	29	305	-	-
query17517	2623243743	4-hydroxy-tetrahydrodipicolinate synthase	2622736522	Pacificibacter marinus DSM 25228	38	183	16	160	57.8	1e-10	29	290	-	-
query17517	2689848186	dihydrodipicolinate synthase	2687453711	Phaeobacter sp. O365	23	183	6	160	62.8	5e-12	29	290	-	-
query17517	2725331745	2-dehydro-3-deoxy-L-arabinonate dehydratase	2724679070	Phaeobacter inhibens S4Sm	17	175	6	157	61.6	1e-11	29	304	-	-
query17517	2731775401	4-hydroxy-tetrahydrodipicolinate synthase	2731639158	Phaeobacter sp. SCGC AG-485_N19 (contamination screened)	14	147	4	127	59.3	2e-11	29	305	-	-
query17517	2741308182	4-hydroxy-tetrahydrodipicolinate synthase	2740891924	Phaeobacter sp. SCGC AG-485_B13 (contamination screened)	14	147	4	127	59.3	2e-11	29	305	-	-
query17517	2832669486	4-hydroxy-tetrahydrodipicolinate synthase	2832668286	Pacificibacter marinus CECT 7971	38	183	16	160	57.8	2e-10	29	290	-	-
query17517	2889988616	4-hydroxy-tetrahydrodipicolinate synthase	2889986994	Pelagicola sp. DSW4-44	9	184	2	169	77.8	4e-17	29	307	-	-
query17822	2521660901	dihydrodipicolinate synthase (EC 4.2.1.52)	2521172622	Pseudophaeobacter arcticus DSM 23566	23	269	6	243	67.4	1e-13	29	290	-	-
query17822	2524483522	4-hydroxy-tetrahydrodipicolinate synthase	2524023213	Pseudodonghicola xiamenensis DSM 18339	40	183	18	160	61.2	1e-11	29	290	-	-
query17822	2574314718	4-hydroxy-tetrahydrodipicolinate synthase	2574179734	Ponticoccus litoralis DSM 18986	16	179	6	161	83.6	3e-19	29	295	-	-
query17822	2578594326	4-hydroxy-tetrahydrodipicolinate synthase	2576861508	Roseivivax marinus 22II-s10s	39	147	20	127	50.1	7e-08	29	295	-	-
query17822	2587697726	4-hydroxy-tetrahydrodipicolinate synthase	2585428049	Rhodobacteraceae bacterium bin09	14	145	4	125	48.1	2e-07	29	304	-	-
query17822	2619960703	4-hydroxy-tetrahydrodipicolinate synthase	2619618911	Rhodobacteraceae bacterium EBPR_Bin_228	40	183	18	160	68.2	5e-14	29	291	-	-
query17822	2623474028	4-hydroxy-tetrahydrodipicolinate synthase	2622736598	Pseudoruegeria lutimaris DSM 25294	39	147	18	125	51.6	3e-08	29	293	-	-
query17822	2662591923	4-hydroxy-tetrahydrodipicolinate synthase	2660238489	Roseivivax marinus 22II-s10s	39	147	20	127	50.1	7e-08	29	295	-	-
query17822	2694966652	4-hydroxy-tetrahydrodipicolinate synthase	2693429879	Roseivivax marinus DSM 27511	43	183	24	163	62.4	4e-12	29	295	-	-
query17822	2722124616	dihydrodipicolinate synthase	2721755242	Rhodobacteraceae bacterium GWE1_64_9	23	183	6	160	63.2	2e-12	29	290	-	-
query17822	2724217843	4-hydroxy-tetrahydrodipicolinate synthase	2721755848	Pseudooceanicola antarcticus CGMCC 1.12662	22	175	8	158	54.7	2e-09	29	305	-	-
query17822	2724216321	dihydrodipicolinate synthase	2721755848	Pseudooceanicola antarcticus CGMCC 1.12662	40	284	18	260	61.6	9e-12	29	295	-	-
query17822	2889716421	4-hydroxy-tetrahydrodipicolinate synthase	2889710936	Poseidonocella sp. HB161398	40	147	20	126	44.3	8e-06	29	297	-	-
query17822	2889717547	4-hydroxy-tetrahydrodipicolinate synthase	2889710936	Poseidonocella sp. HB161398	28	174	12	149	59.7	8e-11	29	305	-	-
query17822	2889712396	4-hydroxy-tetrahydrodipicolinate synthase	2889710936	Poseidonocella sp. HB161398	16	146	4	127	46.2	3e-06	29	307	-	-
query18012	2510233727	4-hydroxy-tetrahydrodipicolinate synthase	2510065042	Roseobacter litoralis Och 149	23	183	6	160	68.2	6e-14	29	291	-	-
query18012	2694923948	4-hydroxy-tetrahydrodipicolinate synthase	2693429868	Roseobacter denitrificans DSM 7001	23	183	6	160	58.2	1e-10	29	291	-	-
query18012	2790918101	4-hydroxy-tetrahydrodipicolinate synthase	2788500505	Roseobacter sp. EAC695	16	183	2	160	62	5e-12	29	291	-	-
query18012	2790919882	4-hydroxy-tetrahydrodipicolinate synthase	2788500506	Roseobacter sp. CPC4	16	183	2	160	61.6	5e-12	29	291	-	-
query18012	2841201487	4-hydroxy-tetrahydrodipicolinate synthase	2841198529	Roseobacter denitrificans FDAARGOS_309	23	183	6	160	58.2	1e-10	29	291	-	-
query18012	2894904123	4-hydroxy-tetrahydrodipicolinate synthase	2894903407	Roseobacter sp. AI77	40	269	18	243	68.2	6e-14	29	291	-	-
query18012	639634447	dihydrodipicolinate synthase	639633056	Roseobacter denitrificans OCh 114	23	183	6	160	58.2	1e-10	29	291	-	-
query18402	2518556314	4-hydroxy-tetrahydrodipicolinate synthase	2518285587	Roseovarius mucosus DSM 17069	16	236	6	212	61.2	2e-11	29	319	-	-
query18402	2523875682	4-hydroxy-tetrahydrodipicolinate synthase	2523533591	Rubellimicrobium mesophilum DSM 19309	39	158	18	135	47.4	6e-07	29	298	-	-
query18402	2790906828	4-hydroxy-tetrahydrodipicolinate synthase	2788500502	Roseobacter sp. NP10	16	183	2	160	62.4	6e-12	29	291	-	-
query18402	2790909496	4-hydroxy-tetrahydrodipicolinate synthase	2788500503	Roseobacter sp. NP7	16	183	2	160	62	5e-12	29	291	-	-
query18402	2790912166	4-hydroxy-tetrahydrodipicolinate synthase	2788500504	Roseobacter sp. SAT8	16	183	2	160	62	6e-12	29	291	-	-
query18402	2790921369	4-hydroxy-tetrahydrodipicolinate synthase	2788500507	Roseobacter sp. MED633	16	183	2	160	60.1	2e-11	29	291	-	-
query18402	2790927036	4-hydroxy-tetrahydrodipicolinate synthase	2788500508	Roseobacter sp. SP57	16	183	2	160	62	5e-12	29	291	-	-
query18402	2790927396	4-hydroxy-tetrahydrodipicolinate synthase	2788500509	Roseobacter sp. SP159	16	183	2	160	62.4	5e-12	29	291	-	-
query18402	2838015773	4-hydroxy-tetrahydrodipicolinate synthase	2838011328	Roseobacter sp. N2S	40	269	18	242	68.2	7e-14	29	290	-	-
query18402	2884638372	4-hydroxy-tetrahydrodipicolinate synthase	2884637960	Roseovarius sp. THAF9	40	183	18	160	68.2	7e-14	29	291	-	-
query18402	638913621	dihydroxydipicolinate synthase family protein	638341184	Roseovarius sp. 217	16	158	6	139	61.2	2e-11	29	319	-	-
query18542	2617892353	4-hydroxy-tetrahydrodipicolinate synthase	2617270884	Ruegeria marina CGMCC 1.9108	23	183	6	160	57.4	3e-10	29	290	-	-
query18542	2635755218	4-hydroxy-tetrahydrodipicolinate synthase	2634166458	Ruegeria sp. 6PALISEP08	23	183	6	160	67.8	8e-14	29	290	-	-
query18542	2661074787	4-hydroxy-tetrahydrodipicolinate synthase	2660238111	Ruegeria sp. ANG-R	23	183	6	160	68.2	6e-14	29	290	-	-
query18542	2711766382	dihydrodipicolinate synthase	2710724219	Ruegeria sp. P4	23	183	6	160	61.2	1e-11	29	290	-	-
query18542	2715015734	4-hydroxy-tetrahydrodipicolinate synthase	2713896958	Ruegeria atlantica CECT 4293	17	175	6	157	58.2	2e-10	29	304	-	-
query18542	2715019709	4-hydroxy-tetrahydrodipicolinate synthase	2713896959	Ruegeria atlantica CECT 4292	17	175	6	157	57.8	2e-10	29	304	-	-
query18542	2715023703	4-hydroxy-tetrahydrodipicolinate synthase	2713896959	Ruegeria atlantica CECT 4292	23	183	6	160	66.6	2e-13	29	290	-	-
query18542	2725536457	4-hydroxy-tetrahydrodipicolinate synthase	2724679120	Ruegeria marisrubri ZGT118	23	183	6	160	57.4	3e-10	29	290	-	-
query18542	2811866614	dihydrodipicolinate synthase	2808606987	Ruegeria sp. SB-MAG 74	23	183	3	157	61.2	1e-11	29	287	-	-
query18542	2834210382	4-hydroxy-tetrahydrodipicolinate synthase	2834207394	Ruegeria arenilitoris CECT 8715	23	183	6	160	59.3	6e-11	29	290	-	-
query18542	2837122604	4-hydroxy-tetrahydrodipicolinate synthase	2837118179	Ruegeria sp. Alg231-54	17	175	6	157	57.8	2e-10	29	304	-	-
query18542	2840900138	4-hydroxy-tetrahydrodipicolinate synthase	2840899269	Ruegeria mediterranea CECT 7615	40	183	18	160	63.9	2e-12	29	290	-	-
query18542	2843423293	hypothetical protein	2843420179	Ruegeria sp. EL01	39	148	22	129	45.1	2e-06	29	187	-	-
query18542	2889152229	4-hydroxy-tetrahydrodipicolinate synthase	2889149038	Ruegeria sp. R8_2	23	183	6	160	68.9	3e-14	29	290	-	-
query18542	2889156487	4-hydroxy-tetrahydrodipicolinate synthase	2889153205	Ruegeria sp. R8_1	23	183	6	160	68.9	4e-14	29	290	-	-
query18542	2893713143	4-hydroxy-tetrahydrodipicolinate synthase	2893710938	Ruegeria sp. R13_0	23	183	6	160	61.2	2e-11	29	290	-	-
query18542	2911654940	4-hydroxy-tetrahydrodipicolinate synthase	2911654447	Ruegeria sp. HKCCC2112	23	183	6	160	68.6	5e-14	29	290	-	-
query18542	2911660496	4-hydroxy-tetrahydrodipicolinate synthase	2911658885	Ruegeria sp. HKCCC2117	23	183	6	160	68.6	5e-14	29	290	-	-
query18542	2911669117	4-hydroxy-tetrahydrodipicolinate synthase	2911667563	Ruegeria sp. HKCCD4332	23	183	6	160	68.6	5e-14	29	290	-	-
query18542	2911712037	4-hydroxy-tetrahydrodipicolinate synthase	2911710793	Ruegeria sp. HKCCD9179	23	183	6	160	68.6	5e-14	29	290	-	-
query18542	2911723860	4-hydroxy-tetrahydrodipicolinate synthase	2911719230	Ruegeria sp. HKCCD4318	23	183	6	160	68.6	5e-14	29	290	-	-
query18542	2920782496	4-hydroxy-tetrahydrodipicolinate synthase	2920780691	Ruegeria sp. HKCCA5929	23	183	6	160	68.6	5e-14	29	290	-	-
query18542	2920797448	4-hydroxy-tetrahydrodipicolinate synthase	2920796048	Ruegeria sp. HKCCD4318-2	23	183	6	160	68.6	5e-14	29	290	-	-
query18542	2920805517	4-hydroxy-tetrahydrodipicolinate synthase	2920804904	Ruegeria sp. HKCCD4884	23	183	6	160	68.6	5e-14	29	290	-	-
query18542	2920822388	4-hydroxy-tetrahydrodipicolinate synthase	2920817954	Ruegeria sp. HKCCD6109	23	183	6	160	68.6	5e-14	29	290	-	-
query18542	2923860952	4-hydroxy-tetrahydrodipicolinate synthase	2923857839	Ruegeria sp. HKCCD4315	23	183	6	160	68.6	5e-14	29	290	-	-
query18542	2923866854	4-hydroxy-tetrahydrodipicolinate synthase	2923862544	Ruegeria sp. HKCCC2111	23	183	6	160	68.6	5e-14	29	290	-	-
query18542	647804086	dihydrodipicolinate synthase (EC 4.2.1.52)	647533209	Ruegeria sp. TrichCH4B	23	183	6	160	61.2	1e-11	29	290	-	-
query18761	2575896818	4-hydroxy-tetrahydrodipicolinate synthase	2574180182	Sulfitobacter noctilucicola NB-77	15	174	7	150	72	3e-15	29	307	-	-
query18761	2581958202	4-hydroxy-tetrahydrodipicolinate synthase	2579779021	Sulfitobacter pontiacus 3SOLIMAR09	16	183	2	160	62	5e-12	29	291	-	-
query18761	2584130737	4-hydroxy-tetrahydrodipicolinate synthase	2582580979	Sulfitobacter geojensis MM-124	15	174	7	150	72	3e-15	29	307	-	-
query18761	2584132106	4-hydroxy-tetrahydrodipicolinate synthase	2582580979	Sulfitobacter geojensis MM-124	23	183	6	160	58.2	1e-10	29	291	-	-
query18761	2616692829	4-hydroxy-tetrahydrodipicolinate synthase	2616644813	Sulfitobacter dubius DSM 16472	11	184	4	169	73.2	1e-15	29	307	-	-
query18761	2617876982	4-hydroxy-tetrahydrodipicolinate synthase	2617270881	Salipiger pacificus CGMCC 1.3455	16	179	3	158	65.5	6e-13	29	292	-	-
query18761	2619167993	dihydrodipicolinate synthase (EC 4.2.1.52)	2617271224	Sulfitobacter sp. CB2047	16	183	2	160	62	6e-12	29	291	-	-
query18761	2620102973	4-hydroxy-tetrahydrodipicolinate synthase	2619618962	Salipiger pacificus DSM 26894	16	179	3	158	65.5	6e-13	29	292	-	-
query18761	2622844288	dihydrodipicolinate synthase (EC 4.2.1.52)	2622736431	Sulfitobacter pontiacus DSM 10014	16	183	2	160	62	6e-12	29	291	-	-
query18761	2623261893	dihydrodipicolinate synthase (EC 4.2.1.52)	2622736527	Sulfitobacter litoralis DSM 17584	16	183	2	160	63.2	3e-12	29	291	-	-
query18761	2647621506	4-hydroxy-tetrahydrodipicolinate synthase	2645727935	Shimia sp. SK013	18	167	9	142	52.8	1e-08	29	305	-	-
query18761	2666959717	4-hydroxy-tetrahydrodipicolinate synthase	2663763423	Sulfitobacter pontiacus 3SOLIMAR09	16	183	2	160	62	5e-12	29	291	-	-
query18761	2723112988	4-hydroxy-tetrahydrodipicolinate synthase	2721755576	Sulfitobacter alexandrii AM1-D1	40	183	18	160	70.1	2e-14	29	291	-	-
query18761	2730671892	4-hydroxy-tetrahydrodipicolinate synthase	2728369514	Shimia abyssi DSM 100673	17	175	6	157	57.8	2e-10	29	304	-	-
query18761	2746517320	4-hydroxy-tetrahydrodipicolinate synthase	2744055004	Salipiger sp. CCB-MM3	39	147	20	127	51.2	4e-08	29	295	-	-
query18761	2746516307	4-hydroxy-tetrahydrodipicolinate synthase	2744055004	Salipiger sp. CCB-MM3	16	179	3	158	66.2	4e-13	29	292	-	-
query18761	2776048706	4-hydroxy-tetrahydrodipicolinate synthase	2775506850	Sagittula sp. P11	40	183	18	160	70.9	8e-15	29	291	-	-
query18761	2829973914	4-hydroxy-tetrahydrodipicolinate synthase	2829970415	Sulfitobacter geojensis DSM 101063	15	174	7	150	72	3e-15	29	307	-	-
query18761	2829971658	4-hydroxy-tetrahydrodipicolinate synthase	2829970415	Sulfitobacter geojensis DSM 101063	23	183	6	160	58.2	1e-10	29	291	-	-
query18761	2834037020	4-hydroxy-tetrahydrodipicolinate synthase	2834034572	Sulfitobacter sp. N5S	16	183	2	160	62	6e-12	29	291	-	-
query18761	2835532956	4-hydroxy-tetrahydrodipicolinate synthase	2835529578	Sulfitobacter noctilucicola DSM 101015	15	174	7	150	72	3e-15	29	307	-	-
query18761	2882009746	4-hydroxy-tetrahydrodipicolinate synthase	2882006519	Salipiger sp. IMCC34102	38	284	16	259	69.7	1e-14	29	290	-	-
query18761	2889136019	4-hydroxy-tetrahydrodipicolinate synthase	2889135909	Shimia sp. R9_3	36	183	14	160	57	3e-10	29	290	-	-
query18761	2889140514	4-hydroxy-tetrahydrodipicolinate synthase	2889140383	Shimia sp. R9_2	36	183	14	160	57	4e-10	29	290	-	-
query18761	2889146188	4-hydroxy-tetrahydrodipicolinate synthase	2889144759	Shimia sp. R9_1	36	183	14	160	57	3e-10	29	290	-	-
query18761	2890384937	4-hydroxy-tetrahydrodipicolinate synthase	2890379745	Salipiger sp. PrR002	17	179	4	158	64.7	1e-12	29	292	-	-
query18761	2890381904	4-hydroxy-tetrahydrodipicolinate synthase	2890379745	Salipiger sp. PrR002	39	147	20	127	50.1	8e-08	29	295	-	-
query18761	2890462315	4-hydroxy-tetrahydrodipicolinate synthase	2890457238	Salipiger sp. PrR004	17	179	4	158	64.7	1e-12	29	292	-	-
query18761	2893729184	4-hydroxy-tetrahydrodipicolinate synthase	2893727905	Shimia sp. R10_1	40	183	18	160	56.6	4e-10	29	290	-	-
query18761	638832528	dihydrodipicolinate synthase (EC 4.2.1.52)	638341211	Sulfitobacter sp. EE-36	16	183	2	160	62	6e-12	29	291	-	-
query18761	638840193	dihydrodipicolinate synthase (EC 4.2.1.52)	638341212	Sulfitobacter sp. NAS-14.1	16	183	2	160	62	6e-12	29	291	-	-
query18896	2623462582	4-hydroxy-tetrahydrodipicolinate synthase	2622736594	Tranquillimonas alkanivorans DSM 19547	17	175	4	155	62	7e-12	29	302	-	-
query18896	2735952995	4-hydroxy-tetrahydrodipicolinate synthase	2734482292	Yoonia sediminilitoris DSM 29955	22	160	9	141	47.8	4e-07	29	294	-	-
query18896	2742837206	dihydrodipicolinate synthase	2740892284	Thalassobius autumnalis CECT 5118	40	183	18	160	68.6	4e-14	29	290	-	-
query18896	2742838412	dihydrodipicolinate synthase	2740892285	Thalassobius autumnalis 5120	40	183	18	160	68.6	4e-14	29	290	-	-
query18896	2789836706	4-hydroxy-tetrahydrodipicolinate synthase	2788500194	Sulfitobacter sp. SP236	9	184	2	169	73.9	6e-16	29	307	-	-
query18896	2839788310	4-hydroxy-tetrahydrodipicolinate synthase	2839785767	Thalassobius sp. I31.1	23	183	1	160	59.7	3e-11	29	291	-	-
query18896	2883782077	4-hydroxy-tetrahydrodipicolinate synthase	2883777802	Tropicimonas sp. IMCC34043	1	123	1	115	51.6	2e-08	29	315	-	-
query18896	2889182668	4-hydroxy-tetrahydrodipicolinate synthase	2889178456	Sulfitobacter sp. R18_1	23	158	10	139	51.2	3e-08	29	320	-	-
query18896	2890650317	4-hydroxy-tetrahydrodipicolinate synthase	2890647699	Tropicibacter sp. Alg240-R139	28	126	12	110	52.8	1e-08	29	305	-	-
query18896	2890650421	4-hydroxy-tetrahydrodipicolinate synthase	2890647699	Tropicibacter sp. Alg240-R139	40	183	18	160	63.9	2e-12	29	290	-	-
query18896	2890679245	4-hydroxy-tetrahydrodipicolinate synthase	2890678760	Tropicibacter sp. Alg239-R130	40	183	18	160	63.9	2e-12	29	290	-	-
query2274166	2595581358	4-hydroxy-tetrahydrodipicolinate synthase	2593339274	Celeribacter halophilus DSM 26270	17	126	6	108	47.8	3e-07	28	304	-	-
query2274166	2595585470	4-hydroxy-tetrahydrodipicolinate synthase	2593339276	Hwanghaeicola aestuarii DSM 22009	26	183	11	163	56.6	6e-10	28	307	-	-
query2274166	2616565645	4-hydroxy-tetrahydrodipicolinate synthase	2615840706	Epibacterium multivorans DSM 26470	17	179	5	161	57.4	2e-10	28	303	-	-
query2274166	2617828442	4-hydroxy-tetrahydrodipicolinate synthase	2617270870	Celeribacter neptunius DSM 26471	40	269	18	243	75.5	2e-16	28	290	-	-
query2274166	2617827203	4-hydroxy-tetrahydrodipicolinate synthase	2617270870	Celeribacter neptunius DSM 26471	41	158	24	139	45.4	2e-06	28	309	-	-
query2274166	2617974191	4-hydroxy-tetrahydrodipicolinate synthase	2617270905	Celeribacter halophilus CGMCC 1.8891	17	126	6	108	47.8	3e-07	28	304	-	-
query2274166	2622839884	4-hydroxy-tetrahydrodipicolinate synthase	2622736430	Jannaschia rubra DSM 16279	23	183	6	159	56.2	5e-10	28	290	-	-
query2274166	2622916615	4-hydroxy-tetrahydrodipicolinate synthase	2622736446	Jannaschia helgolandensis DSM 14858	23	183	6	159	58.5	8e-11	28	290	-	-
query2274166	2676890689	4-hydroxy-tetrahydrodipicolinate synthase	2675903158	Jannaschia seohaensis DSM 25227	40	183	18	159	53.5	5e-09	28	290	-	-
query2274166	2676893013	4-hydroxy-tetrahydrodipicolinate synthase	2675903158	Jannaschia seohaensis DSM 25227	16	175	5	157	67	2e-13	28	316	-	-
query2274166	2685877134	4-hydroxy-tetrahydrodipicolinate synthase	2684622851	Donghicola eburneus DSM 29127	17	175	6	157	60.1	4e-11	28	304	-	-
query2274166	2699774786	4-hydroxy-tetrahydrodipicolinate synthase	2698536607	Cognatishimia activa CECT 5114	17	175	6	157	60.5	2e-11	28	304	-	-
query2274166	2711898567	4-hydroxy-tetrahydrodipicolinate synthase	2711768026	Jannaschia rubra CECT 5088	23	183	6	159	56.2	5e-10	28	290	-	-
query2274166	2715032971	4-hydroxy-tetrahydrodipicolinate synthase	2713896962	Epibacterium multivorans CECT 7557	17	179	5	161	57.4	2e-10	28	303	-	-
query2274166	2715056654	4-hydroxy-tetrahydrodipicolinate synthase	2713896968	Cognatishimia activa CECT 5113	17	175	6	157	60.5	2e-11	28	304	-	-
query2274166	2729010873	dihydrodipicolinate synthase	2728369071	Aliiruegeria sabulilitoris GJMS-35	40	183	18	160	59.7	5e-11	28	291	-	-
query2274166	2729480024	4-hydroxy-tetrahydrodipicolinate synthase	2728369168	Celeribacter halophilus ZXM137	17	126	6	108	47.8	3e-07	28	304	-	-
query2274166	2731939043	4-hydroxy-tetrahydrodipicolinate synthase	2731639258	Donghicola tyrosinivorans DSM 100212	40	183	18	160	67.8	9e-14	28	290	-	-
query2274166	2735527640	dihydrodipicolinate synthase	2734482187	Celeribacter persicus DSM 100434	40	269	18	243	74.7	3e-16	28	290	-	-
query2274166	2778073828	dihydrodipicolinate synthase	2775507242	Falsihalocynthiibacter arcticus PAMC 20958	40	183	18	159	58.2	2e-10	28	290	-	-
query2274166	2778075781	4-hydroxy-tetrahydrodipicolinate synthase	2775507242	Falsihalocynthiibacter arcticus PAMC 20958	11	159	1	140	55.8	1e-09	28	316	-	-
query2274166	2789832360	4-hydroxy-tetrahydrodipicolinate synthase	2788500192	Dinoroseobacter sp. EAC670	9	147	2	131	59.3	4e-11	28	311	-	-
query2274166	2791917543	dihydrodipicolinate synthase	2791354902	Actibacterium lipolyticum CECT 8621	40	183	18	160	54.7	2e-09	28	291	-	-
query2274166	2832241495	4-hydroxy-tetrahydrodipicolinate synthase	2832237884	Donghicola sp. KarMa	17	175	6	157	60.1	4e-11	28	304	-	-
query2274166	2832255673	4-hydroxy-tetrahydrodipicolinate synthase	2832254508	Actibacterium pelagium JN33	17	175	6	157	57	3e-10	28	304	-	-
query2274166	2835218818	4-hydroxy-tetrahydrodipicolinate synthase	2835214827	Jannaschia formosa 12N15	18	179	7	160	79	1e-17	28	298	-	-
query2274166	2894346785	4-hydroxy-tetrahydrodipicolinate synthase	2894345462	Celeribacter sp. HF31	40	269	18	243	75.9	1e-16	28	290	-	-
query2274166	2910306460	4-hydroxy-tetrahydrodipicolinate synthase	2910304183	Donghicola sp. B5-SW-15	17	175	6	157	58.9	8e-11	28	304	-	-
query2274166	2910304808	4-hydroxy-tetrahydrodipicolinate synthase	2910304183	Donghicola sp. B5-SW-15	40	183	18	160	69.3	2e-14	28	290	-	-
query2274166	2920394877	4-hydroxy-tetrahydrodipicolinate synthase	2920394580	Donghicola sp. C2-DW-16	40	183	18	160	69.3	2e-14	28	290	-	-
query2274166	2920398080	4-hydroxy-tetrahydrodipicolinate synthase	2920394580	Donghicola sp. C2-DW-16	17	175	6	157	61.2	1e-11	28	304	-	-
query2274166	2920398469	4-hydroxy-tetrahydrodipicolinate synthase	2920394580	Donghicola sp. C2-DW-16	16	179	3	158	69.3	2e-14	28	290	-	-
query2274166	647845364	dihydrodipicolinate synthetase	647533124	Citreicella sp. SE45	22	147	8	132	45.1	4e-06	28	305	-	-
query2274298	2512539557	4-hydroxy-tetrahydrodipicolinate synthase	2512047087	Leisingera caerulea DSM 24564	18	167	9	142	50.8	5e-08	28	305	-	-
query2274298	2517470112	4-hydroxy-tetrahydrodipicolinate synthase	2517434011	Limimaricola hongkongensis DSM 17492	40	183	21	163	50.4	4e-08	28	297	-	-
query2274298	2521730948	4-hydroxy-tetrahydrodipicolinate synthase	2521172635	Loktanella vestfoldensis DSM 16212	54	183	35	163	53.5	5e-09	28	298	-	-
query2274298	2545717850	4-hydroxy-tetrahydrodipicolinate synthase	2545555844	Maritimibacter sp. HL-12	40	269	18	242	56.2	6e-10	28	290	-	-
query2274298	2616615712	4-hydroxy-tetrahydrodipicolinate synthase	2615840718	Marinovum algicola DSM 10251	53	146	38	131	48.1	4e-07	28	314	-	-
query2274298	2617667587	dihydrodipicolinate synthase	2617270827	Litoreibacter albidus DSM 26922	23	183	6	159	57.4	2e-10	28	290	-	-
query2274298	2623285945	4-hydroxy-tetrahydrodipicolinate synthase	2622736532	Loktanella fryxellensis DSM 16213	34	147	15	127	49.7	7e-08	28	294	-	-
query2274298	2650137829	4-hydroxy-tetrahydrodipicolinate synthase	2648501493	Loktanella sp. 1ANDIMAR09	14	184	4	165	49.3	1e-07	28	305	-	-
query2274298	2654137290	4-hydroxy-tetrahydrodipicolinate synthase	2651870216	Maritimibacter sp. REDSEA-S28_B5	40	183	18	159	57	3e-10	28	290	-	-
query2274298	2654141538	4-hydroxy-tetrahydrodipicolinate synthase	2651870217	Maritimibacter sp. REDSEA-S40_B3	40	183	18	159	57	3e-10	28	290	-	-
query2274298	2676840625	4-hydroxy-tetrahydrodipicolinate synthase	2675903145	Loktanella sp. DSM 29012	36	269	14	242	69.7	2e-14	28	290	-	-
query2274298	2677085413	4-hydroxy-tetrahydrodipicolinate synthase	2675903213	Lutimaribacter saemankumensis DSM 28010	40	183	18	160	68.6	4e-14	28	291	-	-
query2274298	2694919360	4-hydroxy-tetrahydrodipicolinate synthase	2693429867	Maritimibacter alkaliphilus DSM 100037	40	183	18	159	55.5	1e-09	28	290	-	-
query2274298	2698433291	4-hydroxy-tetrahydrodipicolinate synthase	2695421018	Marivita hallyeonensis DSM 29431	40	183	18	160	67.4	1e-13	28	291	-	-
query2274298	2737435854	4-hydroxy-tetrahydrodipicolinate synthase	2734482799	Litoreibacter ponti DSM 100977	14	132	4	115	53.5	4e-09	28	306	-	-
query2274298	2754376991	4-hydroxy-tetrahydrodipicolinate synthase	2751186040	Loktanella sp. PT4BL	14	184	4	165	53.1	6e-09	28	305	-	-
query2274298	2790324274	4-hydroxy-tetrahydrodipicolinate synthase	2788500336	Maritimibacter sp. EAC76	40	183	18	159	56.6	4e-10	28	290	-	-
query2274298	2813093568	4-hydroxy-tetrahydrodipicolinate synthase	2811995082	Marinovum sp. RS412	40	183	18	160	68.6	2e-14	28	290	-	-
query2274298	2813122724	4-hydroxy-tetrahydrodipicolinate synthase	2811995094	Marinovum sp. CPC58	17	175	5	156	53.1	5e-09	28	303	-	-
query2274298	2832321046	4-hydroxy-tetrahydrodipicolinate synthase	2832320676	Maritimibacter sp. 55A14	36	183	14	160	57.8	2e-10	28	291	-	-
query2274298	2833237177	4-hydroxy-tetrahydrodipicolinate synthase	2833233958	Marinovum algicola CECT 5396	53	146	38	131	48.1	4e-07	28	314	-	-
query2274298	2839517126	4-hydroxy-tetrahydrodipicolinate synthase	2839515825	Loktanella sp. D2R18	40	183	18	159	47	6e-07	28	290	-	-
query2274298	2839539592	4-hydroxy-tetrahydrodipicolinate synthase	2839538856	Loktanella sp. Alg231-35	40	183	18	159	50.8	4e-08	28	290	-	-
query2274298	2839540026	4-hydroxy-tetrahydrodipicolinate synthase	2839538856	Loktanella sp. Alg231-35	14	259	4	240	60.1	3e-11	28	305	-	-
query2274298	2890438363	4-hydroxy-tetrahydrodipicolinate synthase	2890434777	Maritimibacter sp. DP07	23	183	1	159	58.2	1e-10	28	290	-	-
query2274298	2890464002	4-hydroxy-tetrahydrodipicolinate synthase	2890463227	Maritimibacter alexandrii LZ-17	40	183	18	159	55.5	1e-09	28	290	-	-
query2274298	2920483734	4-hydroxy-tetrahydrodipicolinate synthase	2920479655	Leisingera sp. ANG59	16	158	6	139	53.5	7e-09	28	319	-	-
query2274298	2930936367	4-hydroxy-tetrahydrodipicolinate synthase	2930931642	Marivita sp. SBSPR2	1	127	1	112	55.8	1e-09	28	311	-	-
query2274298	2930933649	4-hydroxy-tetrahydrodipicolinate synthase	2930931642	Marivita sp. SBSPR2	18	184	10	169	70.9	9e-15	28	306	-	-
query2274298	648277221	dihydrodipicolinate synthase	648276686	Maritimibacter alkaliphilus HTCC2654	40	183	18	159	55.5	1e-09	28	290	-	-
query17517	2558536527	4-hydroxy-tetrahydrodipicolinate synthase	2558309061	Phaeobacter gallaeciensis DSM 26640	22	173	6	153	65.5	5e-13	28	295	-	-
query17517	2582564072	dihydrodipicolinate synthase	2579779169	Oceanicola sp. MCTG156(1a)	40	254	18	228	60.1	3e-11	28	291	-	-
query17517	2599731658	dihydrodipicolinate synthase (EC 4.2.1.52)	2599185238	Nereida ignava DSM 16309	40	183	18	159	47.8	2e-07	28	289	-	-
query17517	2616575180	dihydrodipicolinate synthase (EC 4.2.1.52)	2615840708	Palleronia marisminoris DSM 26347	40	269	18	243	70.1	1e-14	28	292	-	-
query17517	2629998603	dihydrodipicolinate synthase	2627854045	Nautella sp. ECSMB14104	23	183	6	160	63.9	1e-12	28	290	-	-
query17517	2700159026	4-hydroxy-tetrahydrodipicolinate synthase	2698536701	Oceanicola litoreus DSM 29440	40	183	18	159	45.4	2e-06	28	290	-	-
query17517	2707813795	4-hydroxy-tetrahydrodipicolinate synthase	2706794653	Nereida ignava CECT 5292	40	183	18	159	47.8	2e-07	28	289	-	-
query17517	2707817619	dihydrodipicolinate synthase	2706794654	Phaeobacter italicus CECT 7321	23	183	6	160	63.9	2e-12	28	290	-	-
query17517	2725334769	dihydrodipicolinate synthase	2724679070	Phaeobacter inhibens S4Sm	23	183	6	160	63.9	2e-12	28	290	-	-
query17517	2731764794	4-hydroxy-tetrahydrodipicolinate synthase	2731639148	Phaeobacter sp. SCGC AG-485_K07 (contamination screened)	17	183	3	160	68.9	5e-15	28	291	-	-
query17517	2731775359	4-hydroxy-tetrahydrodipicolinate synthase	2731639158	Phaeobacter sp. SCGC AG-485_N19 (contamination screened)	17	183	3	160	68.9	1e-14	28	291	-	-
query17517	2786694319	4-hydroxy-tetrahydrodipicolinate synthase	2786546136	Pacificibacter maritimus DSM 104731	17	175	6	157	58.9	6e-11	28	304	-	-
query17517	2790431394	dihydrodipicolinate synthase	2788500368	Oceanicola sp. 22II-s10i	18	183	4	160	61.6	1e-11	28	291	-	-
query17517	2792568671	4-hydroxy-tetrahydrodipicolinate synthase	2791355079	Phaeobacter sp. 22II1-1F12B	40	183	18	160	50.8	5e-08	28	290	-	-
query17517	2814744552	4-hydroxy-tetrahydrodipicolinate synthase	2814123081	Phaeobacter gallaeciensis P75	22	173	6	153	65.5	5e-13	28	295	-	-
query17517	2814786737	4-hydroxy-tetrahydrodipicolinate synthase	2814123091	Phaeobacter gallaeciensis P63	22	173	6	153	65.5	5e-13	28	295	-	-
query17517	2814825533	4-hydroxy-tetrahydrodipicolinate synthase	2814123108	Phaeobacter gallaeciensis P11	22	173	6	153	65.5	5e-13	28	295	-	-
query17517	2814859364	4-hydroxy-tetrahydrodipicolinate synthase	2814123117	Phaeobacter gallaeciensis P73	22	173	6	153	65.5	5e-13	28	295	-	-
query17517	2815403007	4-hydroxy-tetrahydrodipicolinate synthase	2814123273	Phaeobacter inhibens P57	23	183	6	160	63.2	3e-12	28	290	-	-
query17517	2815474953	4-hydroxy-tetrahydrodipicolinate synthase	2814123291	Phaeobacter inhibens P51	23	183	6	160	63.2	3e-12	28	290	-	-
query17517	2815604177	4-hydroxy-tetrahydrodipicolinate synthase	2814123324	Phaeobacter inhibens P59	23	183	6	160	62.4	5e-12	28	290	-	-
query17517	2815624987	4-hydroxy-tetrahydrodipicolinate synthase	2814123329	Phaeobacter inhibens P30/M4-3.1A	23	183	6	160	62.4	5e-12	28	290	-	-
query17517	2815676647	4-hydroxy-tetrahydrodipicolinate synthase	2814123342	Phaeobacter inhibens P24/M2-4.4	23	183	6	160	63.2	3e-12	28	290	-	-
query17517	2815700242	4-hydroxy-tetrahydrodipicolinate synthase	2814123348	Phaeobacter inhibens P48/M21-2.3	23	183	6	160	63.5	2e-12	28	290	-	-
query17517	2831528032	4-hydroxy-tetrahydrodipicolinate synthase	2831527340	Palleronia abyssalis CECT 8504	40	269	18	243	67.4	1e-13	28	292	-	-
query17517	2887559740	4-hydroxy-tetrahydrodipicolinate synthase	2887557445	Muriiphilus fusiformis HY14	11	159	1	140	45.8	1e-06	28	310	-	-
query17517	2887559427	4-hydroxy-tetrahydrodipicolinate synthase	2887557445	Muriiphilus fusiformis HY14	40	183	18	159	61.6	8e-12	28	290	-	-
query17517	2889185881	4-hydroxy-tetrahydrodipicolinate synthase	2889183490	Nautella sp. R17_0	23	183	6	160	63.9	2e-12	28	290	-	-
query17517	2920190503	4-hydroxy-tetrahydrodipicolinate synthase	2920190304	Palleronia marisminoris CECT 7066	40	269	18	243	70.1	1e-14	28	292	-	-
query17517	639046942	dihydroxydipicolinate synthase	638341140	Oceanicola granulosus HTCC2516	11	236	1	212	56.2	7e-10	28	313	-	-
query17822	2558680190	4-hydroxy-tetrahydrodipicolinate synthase	2558309102	Pseudooceanicola nanhaiensis DSM 18065	15	183	6	166	68.2	6e-14	28	296	-	-
query17822	2565723240	4-hydroxy-tetrahydrodipicolinate synthase	2563367175	Roseivivax halodurans JCM 10272	40	183	18	160	55.8	8e-10	28	291	-	-
query17822	2595590873	4-hydroxy-tetrahydrodipicolinate synthase	2593339277	Planktotalea frisia DSM 23709	40	183	18	160	64.7	8e-13	28	291	-	-
query17822	2609097790	4-hydroxy-tetrahydrodipicolinate synthase	2608642199	Rhodobacteraceae bacterium bin07 (version 2)	40	269	18	243	71.6	4e-15	28	291	-	-
query17822	2609117213	4-hydroxy-tetrahydrodipicolinate synthase	2608642204	Rhodobacteraceae bacterium bin 12	40	183	18	160	68.6	4e-14	28	291	-	-
query17822	2610985964	4-hydroxy-tetrahydrodipicolinate synthase	2609459988	Roseivivax isoporae LMG 25204	17	123	10	109	56.6	5e-10	28	310	-	-
query17822	2610982870	4-hydroxy-tetrahydrodipicolinate synthase	2609459988	Roseivivax isoporae LMG 25204	40	183	18	160	65.1	7e-13	28	291	-	-
query17822	2623473151	dihydrodipicolinate synthase	2622736598	Pseudoruegeria lutimaris DSM 25294	40	183	18	160	59.3	8e-11	28	291	-	-
query17822	2635169097	4-hydroxy-tetrahydrodipicolinate synthase	2634166317	Roseivivax sediminis DSM 26472	40	183	18	160	61.2	1e-11	28	291	-	-
query17822	2635166242	4-hydroxy-tetrahydrodipicolinate synthase	2634166317	Roseivivax sediminis DSM 26472	17	175	6	157	56.6	5e-10	28	304	-	-
query17822	2646472948	dihydrodipicolinate synthase	2645727674	Pseudaestuariivita atlantica 22II-S11-z3	40	183	18	160	63.9	2e-12	28	290	-	-
query17822	2646474305	4-hydroxy-tetrahydrodipicolinate synthase	2645727674	Pseudaestuariivita atlantica 22II-S11-z3	28	175	8	146	59.3	7e-11	28	302	-	-
query17822	2646926792	dihydrodipicolinate synthase	2645727778	Pseudooceanicola atlanticus 22II-S11g	40	183	18	160	51.6	2e-08	28	291	-	-
query17822	2664193818	4-hydroxy-tetrahydrodipicolinate synthase	2663762743	Pseudooceanicola nitratireducens CGMCC 1.7292	40	183	18	160	57.4	2e-10	28	291	-	-
query17822	2690050504	dihydrodipicolinate synthase	2687453758	Pseudooceanicola nitratireducens DSM 29619	40	183	18	160	57.4	2e-10	28	291	-	-
query17822	2705890737	4-hydroxy-tetrahydrodipicolinate synthase	2703719202	Planktotalea frisia SH6-1	40	183	18	160	64.7	8e-13	28	291	-	-
query17822	2722125491	4-hydroxy-tetrahydrodipicolinate synthase	2721755242	Rhodobacteraceae bacterium GWE1_64_9	28	310	12	282	79.7	7e-18	28	305	-	-
query17822	2725507998	4-hydroxy-tetrahydrodipicolinate synthase	2724679114	Ponticoccus marisrubri SJ5A-1	16	126	5	109	45.8	2e-06	28	301	-	-
query17822	2728743957	dihydrodipicolinate synthase	2728368996	Pseudoruegeria marinistellae SF-16	40	183	18	160	52.4	2e-08	28	291	-	-
query17822	2756773572	dihydrodipicolinate synthase	2756170271	Roseicyclus mahoneyensis DSM 16097	40	183	18	159	58.2	1e-10	28	289	-	-
query17822	2785427519	4-hydroxy-tetrahydrodipicolinate synthase	2784746780	Primorskyibacter sedentarius DSM 104836	40	269	18	243	66.6	2e-13	28	291	-	-
query17822	2831903891	4-hydroxy-tetrahydrodipicolinate synthase	2831900202	Roseisalinus antarcticus CECT 7023	40	183	18	159	48.1	3e-07	28	290	-	-
query17822	2884222561	4-hydroxy-tetrahydrodipicolinate synthase	2884222058	Roseivivax sp. THAF30	26	183	11	163	60.8	2e-11	28	304	-	-
query17822	2890615799	4-hydroxy-tetrahydrodipicolinate synthase	2890612611	Pseudoruegeria aquimaris CECT 7680	40	183	18	160	53.5	4e-09	28	291	-	-
query18012	2627884657	4-hydroxy-tetrahydrodipicolinate synthase	2627853510	Roseobacter sp. CHAB-I-5 SCGC AAA076-A02 (contamination screened)	17	175	5	156	51.6	8e-09	28	303	-	-
query18012	2894909934	4-hydroxy-tetrahydrodipicolinate synthase	2894907910	Roseobacter sp. AG-359-L15	17	175	5	156	52.4	5e-09	28	303	-	-
query18012	2894908466	4-hydroxy-tetrahydrodipicolinate synthase	2894907910	Roseobacter sp. AG-359-L15	28	135	8	112	46.6	5e-07	28	302	-	-
query18012	2894960334	4-hydroxy-tetrahydrodipicolinate synthase	2894959566	Roseobacter sp. AG-911-A11	17	157	5	137	43.9	3e-06	28	303	-	-
query18012	2911496418	4-hydroxy-tetrahydrodipicolinate synthase	2911496281	Roseobacter sp. HKCCD8626	14	184	6	169	58.2	2e-10	28	307	-	-
query18012	2911500944	4-hydroxy-tetrahydrodipicolinate synthase	2911500807	Roseobacter sp. HKCCD9073	14	184	6	169	58.2	2e-10	28	307	-	-
query18012	2911505470	4-hydroxy-tetrahydrodipicolinate synthase	2911505333	Roseobacter sp. HKCCD9036	14	184	6	169	58.2	2e-10	28	307	-	-
query18012	2911510015	4-hydroxy-tetrahydrodipicolinate synthase	2911509878	Roseobacter sp. HKCCD8284	14	184	6	169	58.2	2e-10	28	307	-	-
query18012	2911514617	4-hydroxy-tetrahydrodipicolinate synthase	2911514480	Roseobacter sp. HKCCD8654	14	184	6	169	58.2	2e-10	28	307	-	-
query18012	2911519150	4-hydroxy-tetrahydrodipicolinate synthase	2911519013	Roseobacter sp. HKCCD8267	14	184	6	169	58.2	2e-10	28	307	-	-
query18012	2911523750	4-hydroxy-tetrahydrodipicolinate synthase	2911523540	Roseobacter sp. HKCCD8487	14	184	6	169	58.2	2e-10	28	307	-	-
query18012	2911528572	4-hydroxy-tetrahydrodipicolinate synthase	2911528077	Roseobacter sp. HKCCD6795	14	184	6	169	58.2	2e-10	28	307	-	-
query18012	2911532760	4-hydroxy-tetrahydrodipicolinate synthase	2911532623	Roseobacter sp. HKCCD7422	14	184	6	169	58.2	2e-10	28	307	-	-
query18012	2911537285	4-hydroxy-tetrahydrodipicolinate synthase	2911537148	Roseobacter sp. HKCCD8269	14	184	6	169	58.2	2e-10	28	307	-	-
query18012	2911541821	4-hydroxy-tetrahydrodipicolinate synthase	2911541684	Roseobacter sp. HKCCD8411	14	184	6	169	58.2	2e-10	28	307	-	-
query18012	2911546411	4-hydroxy-tetrahydrodipicolinate synthase	2911546201	Roseobacter sp. HKCCD7120-1	14	184	6	169	58.2	2e-10	28	307	-	-
query18012	2911550932	4-hydroxy-tetrahydrodipicolinate synthase	2911550720	Roseobacter sp. HKCCD7100	14	184	6	169	58.2	2e-10	28	307	-	-
query18012	2911555382	4-hydroxy-tetrahydrodipicolinate synthase	2911555245	Roseobacter sp. HKCCD7780	14	184	6	169	58.2	2e-10	28	307	-	-
query18012	2911563802	4-hydroxy-tetrahydrodipicolinate synthase	2911563665	Roseobacter sp. HKCCD5914	14	184	6	169	58.2	2e-10	28	307	-	-
query18012	2911571533	4-hydroxy-tetrahydrodipicolinate synthase	2911571396	Roseobacter sp. HKCCD6575	14	184	6	169	58.2	2e-10	28	307	-	-
query18012	2911576065	4-hydroxy-tetrahydrodipicolinate synthase	2911575928	Roseobacter sp. HKCCD8914	14	184	6	169	58.2	2e-10	28	307	-	-
query18012	2911580592	4-hydroxy-tetrahydrodipicolinate synthase	2911580455	Roseobacter sp. HKCCD9159	14	184	6	169	58.2	2e-10	28	307	-	-
query18012	2911585113	4-hydroxy-tetrahydrodipicolinate synthase	2911584976	Roseobacter sp. HKCCD8268	14	184	6	169	58.2	2e-10	28	307	-	-
query18012	2911589635	4-hydroxy-tetrahydrodipicolinate synthase	2911589498	Roseobacter sp. HKCCD8413	14	184	6	169	58.2	2e-10	28	307	-	-
query18012	2915464262	4-hydroxy-tetrahydrodipicolinate synthase	2915464125	Roseobacter sp. HKCCD9054-2	14	184	6	169	58.2	2e-10	28	307	-	-
query18012	2915468877	4-hydroxy-tetrahydrodipicolinate synthase	2915468665	Roseobacter sp. HKCCD8503	14	184	6	169	58.2	2e-10	28	307	-	-
query18012	2915473326	4-hydroxy-tetrahydrodipicolinate synthase	2915473189	Roseobacter sp. HKCCD7120-2	14	184	6	169	58.2	2e-10	28	307	-	-
query18012	2915477871	4-hydroxy-tetrahydrodipicolinate synthase	2915477734	Roseobacter sp. HKCCD8134	14	184	6	169	58.2	2e-10	28	307	-	-
query18012	2915482410	4-hydroxy-tetrahydrodipicolinate synthase	2915482273	Roseobacter sp. HKCCD5916	14	184	6	169	58.2	2e-10	28	307	-	-
query18012	2915487640	4-hydroxy-tetrahydrodipicolinate synthase	2915486815	Roseobacter sp. HKCCD7632	14	184	6	169	58.2	2e-10	28	307	-	-
query18012	2915491483	4-hydroxy-tetrahydrodipicolinate synthase	2915491346	Roseobacter sp. HKCCD7397	14	184	6	169	58.2	2e-10	28	307	-	-
query18012	2915496004	4-hydroxy-tetrahydrodipicolinate synthase	2915495867	Roseobacter sp. HKCCD8414	14	184	6	169	58.2	2e-10	28	307	-	-
query18012	2915500527	4-hydroxy-tetrahydrodipicolinate synthase	2915500390	Roseobacter sp. HKCCD5928	14	184	6	169	58.2	2e-10	28	307	-	-
query18012	2915509418	4-hydroxy-tetrahydrodipicolinate synthase	2915509281	Roseobacter sp. HKCCD8430-2	14	184	6	169	58.2	2e-10	28	307	-	-
query18012	2915513958	4-hydroxy-tetrahydrodipicolinate synthase	2915513821	Roseobacter sp. HKCCD9050	14	184	6	169	58.2	2e-10	28	307	-	-
query18012	2915521814	4-hydroxy-tetrahydrodipicolinate synthase	2915518348	Roseobacter sp. HKCCD6547	14	184	6	169	58.2	2e-10	28	307	-	-
query18012	2915523016	4-hydroxy-tetrahydrodipicolinate synthase	2915522879	Roseobacter sp. HKCCD9025	14	184	6	169	58.2	2e-10	28	307	-	-
query18012	2920726724	4-hydroxy-tetrahydrodipicolinate synthase	2920726587	Roseobacter sp. HKCCD9032	14	184	6	169	58.2	2e-10	28	307	-	-
query18012	2920731253	4-hydroxy-tetrahydrodipicolinate synthase	2920731116	Roseobacter sp. HKCCD9019	14	184	6	169	58.2	2e-10	28	307	-	-
query18012	2921048794	4-hydroxy-tetrahydrodipicolinate synthase	2921048657	Roseobacter sp. HKCCD9043	14	184	6	169	58.2	2e-10	28	307	-	-
query18012	2921053322	4-hydroxy-tetrahydrodipicolinate synthase	2921053185	Roseobacter sp. HKCCD8434	14	184	6	169	58.2	2e-10	28	307	-	-
query18012	2921059009	4-hydroxy-tetrahydrodipicolinate synthase	2921057721	Roseobacter sp. HKCCD6301	14	184	6	169	58.2	2e-10	28	307	-	-
query18012	2921063517	4-hydroxy-tetrahydrodipicolinate synthase	2921062229	Roseobacter sp. HKCCD9010	14	184	6	169	58.2	2e-10	28	307	-	-
query18012	2921066890	4-hydroxy-tetrahydrodipicolinate synthase	2921066753	Roseobacter sp. HKCCD7538	14	184	6	169	58.2	2e-10	28	307	-	-
query18012	2921072829	4-hydroxy-tetrahydrodipicolinate synthase	2921071294	Roseobacter sp. HKCCD6491	14	184	6	169	58.2	2e-10	28	307	-	-
query18012	2921075957	4-hydroxy-tetrahydrodipicolinate synthase	2921075820	Roseobacter sp. HKCCD5930	14	184	6	169	58.2	2e-10	28	307	-	-
query18012	2921080483	4-hydroxy-tetrahydrodipicolinate synthase	2921080346	Roseobacter sp. HKCCD9005	14	184	6	169	58.2	2e-10	28	307	-	-
query18012	2923902941	4-hydroxy-tetrahydrodipicolinate synthase	2923902804	Roseobacter sp. HKCCD9026	14	184	6	169	58.2	2e-10	28	307	-	-
query18012	2923908616	4-hydroxy-tetrahydrodipicolinate synthase	2923907329	Roseobacter sp. HKCCD8882	14	184	6	169	58.2	2e-10	28	307	-	-
query18012	2923911988	4-hydroxy-tetrahydrodipicolinate synthase	2923911851	Roseobacter sp. HKCCD8768	14	184	6	169	58.2	2e-10	28	307	-	-
query18012	2923917680	4-hydroxy-tetrahydrodipicolinate synthase	2923916391	Roseobacter sp. HKCCD6925	14	184	6	169	58.2	2e-10	28	307	-	-
query18012	2923921445	4-hydroxy-tetrahydrodipicolinate synthase	2923920920	Roseobacter sp. HKCCD9199	14	184	6	169	58.2	2e-10	28	307	-	-
query18012	2923925581	4-hydroxy-tetrahydrodipicolinate synthase	2923925444	Roseobacter sp. HKCCD6540	14	184	6	169	58.2	2e-10	28	307	-	-
query18012	2923930122	4-hydroxy-tetrahydrodipicolinate synthase	2923929985	Roseobacter sp. HKCCD5935	14	184	6	169	58.2	2e-10	28	307	-	-
query18012	2923934644	4-hydroxy-tetrahydrodipicolinate synthase	2923934507	Roseobacter sp. HKCCD5927	14	184	6	169	58.2	2e-10	28	307	-	-
query18012	2923939165	4-hydroxy-tetrahydrodipicolinate synthase	2923939028	Roseobacter sp. HKCCD7924	14	184	6	169	58.2	2e-10	28	307	-	-
query18012	2923943708	4-hydroxy-tetrahydrodipicolinate synthase	2923943571	Roseobacter sp. HKCCD8272	14	184	6	169	58.2	2e-10	28	307	-	-
query18012	2923948310	4-hydroxy-tetrahydrodipicolinate synthase	2923948095	Roseobacter sp. HKCCD8198	14	184	6	169	58.2	2e-10	28	307	-	-
query18012	2923952779	4-hydroxy-tetrahydrodipicolinate synthase	2923952642	Roseobacter sp. HKCCD5941	14	184	6	169	58.2	2e-10	28	307	-	-
query18012	2923957309	4-hydroxy-tetrahydrodipicolinate synthase	2923957172	Roseobacter sp. HKCCD8192	14	184	6	169	58.2	2e-10	28	307	-	-
query18012	2936708836	4-hydroxy-tetrahydrodipicolinate synthase	2936708700	Roseobacter sp. HKCCD8877	14	184	6	169	58.2	2e-10	28	307	-	-
query18012	2936713360	4-hydroxy-tetrahydrodipicolinate synthase	2936713224	Roseobacter sp. HKCCD9041	14	184	6	169	58.2	2e-10	28	307	-	-
query18012	2936717880	4-hydroxy-tetrahydrodipicolinate synthase	2936717744	Roseobacter sp. HKCCD8486	14	184	6	169	58.2	2e-10	28	307	-	-
query18012	2936723550	4-hydroxy-tetrahydrodipicolinate synthase	2936722263	Roseobacter sp. HKCCD9055	14	184	6	169	58.2	2e-10	28	307	-	-
query18012	2936726930	4-hydroxy-tetrahydrodipicolinate synthase	2936726794	Roseobacter sp. HKCCD9061	14	184	6	169	58.2	2e-10	28	307	-	-
query18012	2936731465	4-hydroxy-tetrahydrodipicolinate synthase	2936731329	Roseobacter sp. HKCCD8431	14	184	6	169	58.2	2e-10	28	307	-	-
query18012	2936735984	4-hydroxy-tetrahydrodipicolinate synthase	2936735848	Roseobacter sp. HKCCD8515	14	184	6	169	58.2	2e-10	28	307	-	-
query18012	2936740503	4-hydroxy-tetrahydrodipicolinate synthase	2936740367	Roseobacter sp. HKCCD8481	14	184	6	169	58.2	2e-10	28	307	-	-
query18012	2936745018	4-hydroxy-tetrahydrodipicolinate synthase	2936744882	Roseobacter sp. HKCCD5934	14	184	6	169	58.2	2e-10	28	307	-	-
query18012	2936749933	4-hydroxy-tetrahydrodipicolinate synthase	2936749411	Roseobacter sp. HKCCD7100-2	14	184	6	169	58.2	2e-10	28	307	-	-
query18012	2936754084	4-hydroxy-tetrahydrodipicolinate synthase	2936753948	Roseobacter sp. HKCCD8769	14	184	6	169	58.2	2e-10	28	307	-	-
query18012	2936758601	4-hydroxy-tetrahydrodipicolinate synthase	2936758465	Roseobacter sp. HKCCD7635	14	184	6	169	58.2	2e-10	28	307	-	-
query18012	2936763117	4-hydroxy-tetrahydrodipicolinate synthase	2936762981	Roseobacter sp. HKCCD8831	14	184	6	169	58.2	2e-10	28	307	-	-
query18012	2936768053	4-hydroxy-tetrahydrodipicolinate synthase	2936767530	Roseobacter sp. HKCCD7391	14	184	6	169	58.2	2e-10	28	307	-	-
query18012	2936772281	4-hydroxy-tetrahydrodipicolinate synthase	2936772071	Roseobacter sp. HKCCD5856	14	184	6	169	58.2	2e-10	28	307	-	-
query18012	2936776731	4-hydroxy-tetrahydrodipicolinate synthase	2936776595	Roseobacter sp. HKCCD5941-2	14	184	6	169	58.2	2e-10	28	307	-	-
query18012	2936781257	4-hydroxy-tetrahydrodipicolinate synthase	2936781121	Roseobacter sp. HKCCD9039	14	184	6	169	58.2	2e-10	28	307	-	-
query18012	2936785789	4-hydroxy-tetrahydrodipicolinate synthase	2936785653	Roseobacter sp. HKCCD7906	14	184	6	169	58.2	2e-10	28	307	-	-
query18012	2936791449	4-hydroxy-tetrahydrodipicolinate synthase	2936790163	Roseobacter sp. HKCCD8309	14	184	6	169	58.2	2e-10	28	307	-	-
query18012	2936794827	4-hydroxy-tetrahydrodipicolinate synthase	2936794691	Roseobacter sp. HKCCD8721	14	184	6	169	58.2	2e-10	28	307	-	-
query18012	640649783	dihydrodipicolinate synthetase	640612221	Roseobacter sp. CCS2	14	184	5	166	53.1	6e-09	28	306	-	-
query18012	640648113	dihydrodipicolinate synthase (EC 4.2.1.52)	640612221	Roseobacter sp. CCS2	36	183	14	159	50.4	4e-08	28	290	-	-
query18012	641157572	dihydrodipicolinate synthase	640963029	Roseobacter sp. AzwK-3b	40	183	18	160	56.2	6e-10	28	291	-	-
query18012	647647148	dihydrodipicolinate synthase	647533205	Roseobacter sp. GAI101	36	183	14	160	59.3	5e-11	28	291	-	-
query18402	2521340682	4-hydroxy-tetrahydrodipicolinate synthase	2521172529	Rubellimicrobium thermophilum DSM 16684	40	183	224	365	51.6	2e-08	28	505	-	-
query18402	2523873635	4-hydroxy-tetrahydrodipicolinate synthase	2523533591	Rubellimicrobium mesophilum DSM 19309	23	284	10	270	50.8	4e-08	28	320	-	-
query18402	2671143146	4-hydroxy-tetrahydrodipicolinate synthase	2667528179	Roseovarius nanhaiticus CGMCC 1.10961	40	183	18	160	69.3	2e-14	28	291	-	-
query18402	2671860029	4-hydroxy-tetrahydrodipicolinate synthase	2671180213	Roseobacter sp. SCGC AB-661-I11	14	179	3	160	80.9	1e-18	28	298	-	-
query18402	2682199055	4-hydroxy-tetrahydrodipicolinate synthase	2681812935	Roseovarius nanhaiticus DSM 29590	40	183	18	160	69.3	2e-14	28	291	-	-
query18402	2701202312	4-hydroxy-tetrahydrodipicolinate synthase	2700988702	Roseovarius marisflavi DSM 29327	36	183	20	165	63.9	2e-12	28	306	-	-
query18402	2701327055	4-hydroxy-tetrahydrodipicolinate synthase	2700988728	Roseovarius litoreus DSM 28249	40	183	18	160	54.3	3e-09	28	291	-	-
query18402	2792400618	4-hydroxy-tetrahydrodipicolinate synthase	2791355032	Roseovarius atlanticus R12b	40	269	18	243	69.7	2e-14	28	291	-	-
query18402	2792399696	4-hydroxy-tetrahydrodipicolinate synthase	2791355032	Roseovarius atlanticus R12b	17	236	3	213	85.1	9e-20	28	294	-	-
query18402	2792408066	4-hydroxy-tetrahydrodipicolinate synthase	2791355034	Roseovarius albus CECT 7450	40	183	18	160	64.7	9e-13	28	291	-	-
query18402	2828510724	4-hydroxy-tetrahydrodipicolinate synthase	2828508468	Roseovarius sp. M141	23	158	10	139	43.9	7e-06	28	320	-	-
query18402	2838953936	4-hydroxy-tetrahydrodipicolinate synthase	2838952725	Roseovarius sp. TE539	40	183	18	160	55.8	7e-10	28	291	-	-
query18402	2840898489	4-hydroxy-tetrahydrodipicolinate synthase	2840895330	Roseovarius spongiae HN-E21	23	186	10	167	49.7	1e-07	28	320	-	-
query18402	2883120905	4-hydroxy-tetrahydrodipicolinate synthase	2883117184	Roseovarius confluentis SAG6	40	269	18	243	69.7	2e-14	28	291	-	-
query18402	2884638038	4-hydroxy-tetrahydrodipicolinate synthase	2884637960	Roseovarius sp. THAF9	47	309	29	279	92.8	1e-22	28	294	-	-
query18402	2884645312	4-hydroxy-tetrahydrodipicolinate synthase	2884642564	Roseovarius sp. THAF8	40	269	18	243	69.7	2e-14	28	291	-	-
query18402	2884655517	4-hydroxy-tetrahydrodipicolinate synthase	2884651723	Roseovarius sp. THAF27	40	269	18	243	69.7	2e-14	28	291	-	-
query18402	2889815539	4-hydroxy-tetrahydrodipicolinate synthase	2889813994	Rubellimicrobium rubrum YIM 131921	36	183	17	163	58.2	2e-10	28	307	-	-
query18402	2895610817	4-hydroxy-tetrahydrodipicolinate synthase	2895608686	Roseovarius sp. MK6-18	11	158	1	139	50.1	8e-08	28	317	-	-
query18402	2895611081	4-hydroxy-tetrahydrodipicolinate synthase	2895608686	Roseovarius sp. MK6-18	40	183	18	160	56.2	7e-10	28	291	-	-
query18402	2913278737	4-hydroxy-tetrahydrodipicolinate synthase	2913276826	Rubellimicrobium aerolatum DSM 19297	40	269	18	242	55.1	1e-09	28	290	-	-
query18402	2917505206	4-hydroxy-tetrahydrodipicolinate synthase	2917501893	Roseobacter sp. MH60115	23	269	6	243	67	2e-13	28	291	-	-
query18542	2606522495	4-hydroxy-tetrahydrodipicolinate synthase	2606217183	Ruegeria sp. AU67	23	269	6	243	68.2	7e-14	28	290	-	-
query18542	2725531621	4-hydroxy-tetrahydrodipicolinate synthase	2724679119	Ruegeria profundi ZGT108	23	269	6	243	63.9	2e-12	28	290	-	-
query18542	2837127520	4-hydroxy-tetrahydrodipicolinate synthase	2837125324	Ruegeria sp. A3M17	23	269	6	243	68.2	6e-14	28	290	-	-
query18542	2840612571	4-hydroxy-tetrahydrodipicolinate synthase	2840609097	Ruegeria sp. AD91A	23	183	6	160	61.2	1e-11	28	290	-	-
query18542	2891571404	4-hydroxy-tetrahydrodipicolinate synthase	2891570021	Ruegeria sp. AU67	23	269	6	243	68.2	7e-14	28	290	-	-
query18542	2895596446	4-hydroxy-tetrahydrodipicolinate synthase	2895591741	Ruegeria sp. PrR005	11	158	1	139	50.8	5e-08	28	316	-	-
query18542	2911635273	4-hydroxy-tetrahydrodipicolinate synthase	2911631672	Ruegeria sp. HKCCD7221	23	269	6	243	70.9	6e-15	28	290	-	-
query18542	2911652002	4-hydroxy-tetrahydrodipicolinate synthase	2911649928	Ruegeria sp. HKCCA6707	23	269	6	243	62	8e-12	28	290	-	-
query18542	2911676642	4-hydroxy-tetrahydrodipicolinate synthase	2911672189	Ruegeria sp. HKCCA5463	23	183	6	160	61.6	1e-11	28	290	-	-
query18542	2911680248	4-hydroxy-tetrahydrodipicolinate synthase	2911676763	Ruegeria sp. HKCCD7251	23	269	6	243	70.1	1e-14	28	290	-	-
query18542	2911686333	4-hydroxy-tetrahydrodipicolinate synthase	2911685121	Ruegeria sp. HKCCA4008	23	183	6	160	61.6	9e-12	28	290	-	-
query18542	2911696544	4-hydroxy-tetrahydrodipicolinate synthase	2911693842	Ruegeria sp. HKCCD6604	23	183	6	160	61.6	9e-12	28	290	-	-
query18542	2911709910	4-hydroxy-tetrahydrodipicolinate synthase	2911706278	Ruegeria sp. HKCCA5014	23	269	6	243	62	8e-12	28	290	-	-
query18542	2911730230	4-hydroxy-tetrahydrodipicolinate synthase	2911728605	Ruegeria sp. HKCCA4812	23	183	6	160	62	8e-12	28	290	-	-
query18542	2914427093	4-hydroxy-tetrahydrodipicolinate synthase	2914426642	Ruegeria haliotis B1Z28	23	183	6	160	53.1	8e-09	28	290	-	-
query18542	2920771326	4-hydroxy-tetrahydrodipicolinate synthase	2920767423	Ruegeria sp. HKCCD6157	23	183	6	160	61.6	8e-12	28	290	-	-
query18542	2920775936	4-hydroxy-tetrahydrodipicolinate synthase	2920771577	Ruegeria sp. HKCCD6428	23	183	6	160	61.6	9e-12	28	290	-	-
query18542	2920792607	4-hydroxy-tetrahydrodipicolinate synthase	2920791509	Ruegeria sp. HKCCD6228	23	183	6	160	61.6	1e-11	28	290	-	-
query18542	2920804501	4-hydroxy-tetrahydrodipicolinate synthase	2920800735	Ruegeria sp. HKCCD7239	23	269	6	243	70.1	1e-14	28	290	-	-
query18542	2920843986	4-hydroxy-tetrahydrodipicolinate synthase	2920842384	Ruegeria sp. HKCCD6119	23	183	6	160	61.6	9e-12	28	290	-	-
query18542	2923897311	4-hydroxy-tetrahydrodipicolinate synthase	2923893812	Ruegeria sp. HKCCC1038	23	269	6	243	62	8e-12	28	290	-	-
query18542	638005444	dihydrodipicolinate synthase (EC 4.2.1.52)	637000268	Ruegeria sp. TM1040	6	183	1	169	61.2	1e-11	28	299	-	-
query18761	2521516853	4-hydroxy-tetrahydrodipicolinate synthase	2521172577	Sedimentitalea nanhaiensis DSM 24252	43	183	24	163	55.1	2e-09	28	304	-	-
query18761	2523512527	4-hydroxy-tetrahydrodipicolinate synthase	2523231081	Salipiger mucosus DSM 16094	40	183	18	160	61.6	1e-11	28	291	-	-
query18761	2523513747	4-hydroxy-tetrahydrodipicolinate synthase	2523231081	Salipiger mucosus DSM 16094	26	183	11	162	47.8	4e-07	28	303	-	-
query18761	2575895089	4-hydroxy-tetrahydrodipicolinate synthase	2574180182	Sulfitobacter noctilucicola NB-77	40	269	18	243	63.9	2e-12	28	291	-	-
query18761	2576121394	4-hydroxy-tetrahydrodipicolinate synthase	2574180243	Sulfitobacter donghicola DSW-25, KCTC 12864	18	175	9	150	56.2	5e-10	28	306	-	-
query18761	2580693380	4-hydroxy-tetrahydrodipicolinate synthase	2579778718	Sulfitobacter mediterraneus	23	269	6	243	62.4	5e-12	28	291	-	-
query18761	2588963175	4-hydroxy-tetrahydrodipicolinate synthase	2588253841	Sulfitobacter donghicola JCM 14565	18	175	9	150	56.2	5e-10	28	306	-	-
query18761	2616568404	4-hydroxy-tetrahydrodipicolinate synthase	2615840707	Salipiger marinus DSM 26424	11	312	5	288	63.9	2e-12	28	304	-	-
query18761	2616692676	4-hydroxy-tetrahydrodipicolinate synthase	2616644813	Sulfitobacter dubius DSM 16472	23	158	10	139	49.7	9e-08	28	320	-	-
query18761	2617878426	4-hydroxy-tetrahydrodipicolinate synthase	2617270881	Salipiger pacificus CGMCC 1.3455	17	175	5	156	56.6	6e-10	28	303	-	-
query18761	2620103872	4-hydroxy-tetrahydrodipicolinate synthase	2619618962	Salipiger pacificus DSM 26894	17	175	5	156	56.6	6e-10	28	303	-	-
query18761	2620522970	4-hydroxy-tetrahydrodipicolinate synthase	2619619046	Shimia haliotis DSM 28453	36	269	14	243	58.5	1e-10	28	291	-	-
query18761	2635338270	4-hydroxy-tetrahydrodipicolinate synthase	2634166353	Salinihabitans flavidus DSM 27842	26	183	11	163	63.2	3e-12	28	299	-	-
query18761	2647621558	4-hydroxy-tetrahydrodipicolinate synthase	2645727935	Shimia sp. SK013	36	269	14	243	63.9	2e-12	28	291	-	-
query18761	2668051155	4-hydroxy-tetrahydrodipicolinate synthase	2667527411	Sedimentitalea nanhaiensis CGMCC 1.10959	43	183	24	163	55.1	2e-09	28	304	-	-
query18761	2675848349	4-hydroxy-tetrahydrodipicolinate synthase	2671181181	Sulfitobacter mediterraneus	23	269	6	243	62.4	5e-12	28	291	-	-
query18761	2701181212	4-hydroxy-tetrahydrodipicolinate synthase	2700988697	Shimia gijangensis DSM 100564	17	174	6	156	52.4	1e-08	28	304	-	-
query18761	2737746884	4-hydroxy-tetrahydrodipicolinate synthase	2737471715	Sulfitobacter bacterium JGI 01_I12_4000m (contamination screened)	23	158	10	139	49.3	4e-08	28	320	-	-
query18761	2742163068	4-hydroxy-tetrahydrodipicolinate synthase	2740892136	Sulfitobacter sp. HI0021	23	158	10	139	49.3	1e-07	28	320	-	-
query18761	2742172944	4-hydroxy-tetrahydrodipicolinate synthase	2740892138	Sulfitobacter sp. HI0027	23	158	10	139	49.3	1e-07	28	320	-	-
query18761	2742278095	4-hydroxy-tetrahydrodipicolinate synthase	2740892160	Sulfitobacter sp. HI0076	23	158	10	139	49.3	1e-07	28	320	-	-
query18761	2742300209	4-hydroxy-tetrahydrodipicolinate synthase	2740892165	Sulfitobacter sp. HI0082	23	158	10	139	49.3	1e-07	28	320	-	-
query18761	2746512896	4-hydroxy-tetrahydrodipicolinate synthase	2744055004	Salipiger sp. CCB-MM3	17	175	5	156	56.6	6e-10	28	303	-	-
query18761	2789904729	4-hydroxy-tetrahydrodipicolinate synthase	2788500218	Sulfitobacter sp. EAC16	23	158	10	139	49.3	8e-08	28	320	-	-
query18761	2834829594	4-hydroxy-tetrahydrodipicolinate synthase	2834827418	Sulfitobacter sp. EL44	23	269	6	243	61.2	1e-11	28	291	-	-
query18761	2835530336	4-hydroxy-tetrahydrodipicolinate synthase	2835529578	Sulfitobacter noctilucicola DSM 101015	40	269	18	243	63.9	2e-12	28	291	-	-
query18761	2841333450	4-hydroxy-tetrahydrodipicolinate synthase	2841330038	Sulfitobacter sp. D7	23	158	10	139	49.3	1e-07	28	320	-	-
query18761	2890363900	4-hydroxy-tetrahydrodipicolinate synthase	2890359682	Salipiger sp. PrR007	25	249	15	233	62	1e-11	28	319	-	-
query18761	2890383110	4-hydroxy-tetrahydrodipicolinate synthase	2890379745	Salipiger sp. PrR002	17	175	5	156	56.6	6e-10	28	303	-	-
query18761	2890452592	4-hydroxy-tetrahydrodipicolinate synthase	2890451919	Salipiger sp. SAOS 153D	39	158	20	137	47.4	6e-07	28	295	-	-
query18761	2890458016	4-hydroxy-tetrahydrodipicolinate synthase	2890457238	Salipiger sp. PrR004	17	175	5	156	56.6	6e-10	28	303	-	-
query18761	2890492474	4-hydroxy-tetrahydrodipicolinate synthase	2890487060	Salipiger sp. PrR003	25	249	15	233	62	1e-11	28	319	-	-
query18761	2890996393	dihydrodipicolinate synthase/N-acetylneuraminate lyase	2890990593	Salipiger sp. HF18	22	147	8	132	45.1	4e-06	28	305	-	-
query18761	2891548313	4-hydroxy-tetrahydrodipicolinate synthase	2891545435	Shimia sp. WX04	36	269	16	244	53.9	3e-09	28	291	-	-
query18761	2906811044	4-hydroxy-tetrahydrodipicolinate synthase	2906809867	Sulfitobacter sediminilitoris JBTF-M27	9	184	2	169	70.1	2e-14	28	307	-	-
query18761	641466744	putative dihydrodipicolinate synthase	641380424	Sulfitobacter indolifex HEL-45	9	184	2	169	54.7	2e-09	28	307	-	-
query18761	641470225	dihydroxydipicolinate synthase	641380424	Sulfitobacter indolifex HEL-45	23	158	10	139	47.4	5e-07	28	320	-	-
query18896	2585879310	4-hydroxy-tetrahydrodipicolinate synthase	2585427601	Thalassobacter stenotrophicus DSM 16310	17	175	5	156	55.5	9e-10	28	303	-	-
query18896	2616592501	dihydrodipicolinate synthase (EC 4.2.1.52)	2615840713	Thalassobius taeanensis DSM 22007	40	183	18	160	58.2	1e-10	28	291	-	-
query18896	2623463186	4-hydroxy-tetrahydrodipicolinate synthase	2622736594	Tranquillimonas alkanivorans DSM 19547	9	259	2	243	68.6	5e-14	28	307	-	-
query18896	2630681641	4-hydroxy-tetrahydrodipicolinate synthase	2627854218	Thalassobacter sp. 16PALIMAR09	17	175	5	156	55.5	9e-10	28	303	-	-
query18896	2630846635	4-hydroxy-tetrahydrodipicolinate synthase	2627854264	Thalassobacter stenotrophicus	17	175	5	156	55.5	8e-10	28	303	-	-
query18896	2635129185	4-hydroxy-tetrahydrodipicolinate synthase	2634166309	Tranquillimonas rosea DSM 23042	11	192	1	172	53.5	5e-09	28	319	-	-
query18896	2682187087	4-hydroxy-tetrahydrodipicolinate synthase	2681812930	Yoonia rosea DSM 29591	14	184	4	165	50.1	6e-08	28	305	-	-
query18896	2684423078	dihydrodipicolinate synthase	2681813518	Tropicimonas sediminicola DSM 29339	40	183	18	160	52.8	1e-08	28	291	-	-
query18896	2698717662	4-hydroxy-tetrahydrodipicolinate synthase	2698536347	Tateyamaria sp. ANG-S1	23	269	6	243	77.8	3e-17	28	290	-	-
query18896	2715029135	4-hydroxy-tetrahydrodipicolinate synthase	2713896961	Thalassobacter stenotrophicus CECT 5294	17	175	5	156	55.5	9e-10	28	303	-	-
query18896	2789836968	4-hydroxy-tetrahydrodipicolinate synthase	2788500194	Sulfitobacter sp. SP236	23	158	10	139	48.5	2e-07	28	320	-	-
query18896	2789902923	4-hydroxy-tetrahydrodipicolinate synthase	2788500217	Sulfitobacter sp. SAT1386	23	158	10	139	49.3	5e-08	28	320	-	-
query18896	2790139706	dihydrodipicolinate synthase/N-acetylneuraminate lyase	2788500282	Yangia sp. NAT167	22	147	8	132	45.4	3e-06	28	305	-	-
query18896	2829985224	4-hydroxy-tetrahydrodipicolinate synthase	2829985093	Sulfitobacter undariae DSM 102234	23	269	6	243	66.6	2e-13	28	290	-	-
query18896	2832267848	4-hydroxy-tetrahydrodipicolinate synthase	2832265232	Tateyamaria sp. Alg231-49	40	183	18	160	68.9	4e-14	28	290	-	-
query18896	2832770842	4-hydroxy-tetrahydrodipicolinate synthase	2832770347	Thalassococcus profundi WRAS1	40	269	18	243	65.9	4e-13	28	291	-	-
query18896	2882562263	4-hydroxy-tetrahydrodipicolinate synthase	2882559697	Tropicimonas sp. IMCC34011	40	183	18	160	62	6e-12	28	291	-	-
query18896	2883780307	4-hydroxy-tetrahydrodipicolinate synthase	2883777802	Tropicimonas sp. IMCC34043	40	183	18	160	58.5	1e-10	28	291	-	-
query18896	2920915529	4-hydroxy-tetrahydrodipicolinate synthase	2920912326	Sulfitobacter sp. S0837	23	269	6	243	66.2	2e-13	28	291	-	-
query18896	647777192	dihydrodipicolinate synthase	647533238	Thalassobium sp. R2A62	36	183	14	159	57.8	1e-10	28	290	-	-
query2274166	2501021995	4-hydroxy-tetrahydrodipicolinate synthase	2501004205	Dinoroseobacter shibae DFL-12, DSM 16493	23	269	6	243	72.4	2e-15	27	291	-	-
query2274166	2501024329	4-hydroxy-tetrahydrodipicolinate synthase	2501004205	Dinoroseobacter shibae DFL-12, DSM 16493	17	175	5	156	51.6	2e-08	27	303	-	-
query2274166	2520216388	4-hydroxy-tetrahydrodipicolinate synthase	2519899583	Celeribacter baekdonensis B30	1	158	1	145	60.8	2e-11	27	306	-	-
query2274166	2520216304	4-hydroxy-tetrahydrodipicolinate synthase	2519899583	Celeribacter baekdonensis B30	40	269	18	243	70.5	9e-15	27	290	-	-
query2274166	2579416437	4-hydroxy-tetrahydrodipicolinate synthase	2576861736	Actibacterium mucosum KCTC 23349	40	269	18	243	66.2	2e-13	27	291	-	-
query2274166	2595578506	4-hydroxy-tetrahydrodipicolinate synthase	2593339274	Celeribacter halophilus DSM 26270	23	158	10	139	48.5	2e-07	27	319	-	-
query2274166	2595579448	4-hydroxy-tetrahydrodipicolinate synthase	2593339274	Celeribacter halophilus DSM 26270	40	269	18	243	70.9	6e-15	27	290	-	-
query2274166	2595585736	4-hydroxy-tetrahydrodipicolinate synthase	2593339276	Hwanghaeicola aestuarii DSM 22009	17	183	3	160	56.6	5e-10	27	291	-	-
query2274166	2616565006	4-hydroxy-tetrahydrodipicolinate synthase	2615840706	Epibacterium multivorans DSM 26470	16	158	6	139	52	2e-08	27	319	-	-
query2274166	2616711818	4-hydroxy-tetrahydrodipicolinate synthase	2616644820	Celeribacter baekdonensis DSM 27375	17	158	8	141	59.3	6e-11	27	302	-	-
query2274166	2616711902	4-hydroxy-tetrahydrodipicolinate synthase	2616644820	Celeribacter baekdonensis DSM 27375	40	269	18	243	69.7	2e-14	27	290	-	-
query2274166	2617971329	4-hydroxy-tetrahydrodipicolinate synthase	2617270905	Celeribacter halophilus CGMCC 1.8891	23	158	10	139	48.5	2e-07	27	319	-	-
query2274166	2617972453	4-hydroxy-tetrahydrodipicolinate synthase	2617270905	Celeribacter halophilus CGMCC 1.8891	40	269	18	243	70.9	6e-15	27	290	-	-
query2274166	2620499190	4-hydroxy-tetrahydrodipicolinate synthase	2619619037	Antarctobacter heliothermus DSM 11445	40	269	18	243	78.6	2e-17	27	291	-	-
query2274166	2623166098	dihydrodipicolinate synthase (EC 4.2.1.52)	2622736501	Epibacterium ulvae U95	23	183	6	160	45.1	2e-06	27	290	-	-
query2274166	2649152408	4-hydroxy-tetrahydrodipicolinate synthase	2648501248	Aestuariivita boseongensis BS-B2	40	269	18	243	58.5	9e-11	27	290	-	-
query2274166	2670078367	4-hydroxy-tetrahydrodipicolinate synthase	2667527933	Actibacterium mucosum KCTC 23349	40	269	18	243	66.2	2e-13	27	291	-	-
query2274166	2676893026	4-hydroxy-tetrahydrodipicolinate synthase	2675903158	Jannaschia seohaensis DSM 25227	34	158	8	131	53.9	4e-09	27	295	-	-
query2274166	2682275495	4-hydroxy-tetrahydrodipicolinate synthase	2681812958	Hasllibacter halocynthiae DSM 29318	15	285	3	261	61.2	9e-12	27	293	-	-
query2274166	2699774727	4-hydroxy-tetrahydrodipicolinate synthase	2698536607	Cognatishimia activa CECT 5114	16	183	5	166	65.5	4e-13	27	302	-	-
query2274166	2699772433	4-hydroxy-tetrahydrodipicolinate synthase	2698536607	Cognatishimia activa CECT 5114	36	295	14	273	68.6	3e-14	27	291	-	-
query2274166	2715034324	4-hydroxy-tetrahydrodipicolinate synthase	2713896962	Epibacterium multivorans CECT 7557	16	158	6	139	52	2e-08	27	319	-	-
query2274166	2715056109	4-hydroxy-tetrahydrodipicolinate synthase	2713896968	Cognatishimia activa CECT 5113	36	295	14	273	68.6	3e-14	27	291	-	-
query2274166	2715056594	4-hydroxy-tetrahydrodipicolinate synthase	2713896968	Cognatishimia activa CECT 5113	16	183	5	166	65.5	4e-13	27	302	-	-
query2274166	2729478405	dihydrodipicolinate synthase	2728369168	Celeribacter halophilus ZXM137	40	269	18	243	70.9	6e-15	27	290	-	-
query2274166	2729478173	4-hydroxy-tetrahydrodipicolinate synthase	2728369168	Celeribacter halophilus ZXM137	23	158	10	139	48.5	2e-07	27	319	-	-
query2274166	2731938996	4-hydroxy-tetrahydrodipicolinate synthase	2731639258	Donghicola tyrosinivorans DSM 100212	17	175	6	157	57.8	2e-10	27	304	-	-
query2274166	2737640757	dihydrodipicolinate synthase	2737471647	Celeribacter baekdonensis strain LH4 reanalysis	40	269	18	243	70.1	1e-14	27	290	-	-
query2274166	2737640573	4-hydroxy-tetrahydrodipicolinate synthase	2737471647	Celeribacter baekdonensis strain LH4 reanalysis	16	158	7	141	63.2	4e-12	27	303	-	-
query2274166	2774647897	4-hydroxy-tetrahydrodipicolinate synthase	2773857836	Antarctobacter heliothermus SMS3	40	269	18	243	78.6	2e-17	27	291	-	-
query2274166	2807864419	dihydrodipicolinate synthase	2806310875	Celeribacter baekdonensis LH4	40	269	18	243	70.1	1e-14	27	290	-	-
query2274166	2807864237	4-hydroxy-tetrahydrodipicolinate synthase	2806310875	Celeribacter baekdonensis LH4	16	158	7	141	63.2	4e-12	27	303	-	-
query2274166	2832255358	4-hydroxy-tetrahydrodipicolinate synthase	2832254508	Actibacterium pelagium JN33	17	175	6	157	56.2	5e-10	27	304	-	-
query2274166	2835218045	4-hydroxy-tetrahydrodipicolinate synthase	2835214827	Jannaschia formosa 12N15	13	232	5	205	64.7	1e-12	27	310	-	-
query2274166	2890474296	4-hydroxy-tetrahydrodipicolinate synthase	2890471313	Donghicola sp. JL3646	40	269	18	242	54.3	2e-09	27	290	-	-
query2274166	2890915128	4-hydroxy-tetrahydrodipicolinate synthase	2890912079	Aliiroseovarius sp. PrR006	40	269	18	243	67.4	9e-14	27	291	-	-
query2274166	2910307856	4-hydroxy-tetrahydrodipicolinate synthase	2910304183	Donghicola sp. B5-SW-15	28	310	12	282	72.8	2e-15	27	305	-	-
query2274166	647844375	dihydrodipicolinate synthase	647533124	Citreicella sp. SE45	40	289	18	265	73.2	1e-15	27	291	-	-
query2274298	2517496430	4-hydroxy-tetrahydrodipicolinate synthase	2517487002	Loktanella sp. SE62	40	183	18	159	49.7	1e-07	27	290	-	-
query2274298	2558251953	4-hydroxy-tetrahydrodipicolinate synthase	2556921661	Leisingera sp. ANG1	16	158	6	139	53.1	8e-09	27	319	-	-
query2274298	2558250382	4-hydroxy-tetrahydrodipicolinate synthase	2556921661	Leisingera sp. ANG1	18	167	9	142	50.1	6e-08	27	305	-	-
query2274298	2595668730	4-hydroxy-tetrahydrodipicolinate synthase	2593339298	Mameliella alba DSM 26384	40	269	18	243	75.9	2e-16	27	291	-	-
query2274298	2617669297	4-hydroxy-tetrahydrodipicolinate synthase	2617270827	Litoreibacter albidus DSM 26922	15	184	7	169	70.9	7e-15	27	307	-	-
query2274298	2651342228	4-hydroxy-tetrahydrodipicolinate synthase	2648501806	Loktanella sp. 3ANDIMAR09	36	269	14	242	68.2	6e-14	27	290	-	-
query2274298	2657629507	4-hydroxy-tetrahydrodipicolinate synthase	2657244983	Leisingera sp. ANG-S	18	167	9	142	50.1	6e-08	27	305	-	-
query2274298	2657628617	4-hydroxy-tetrahydrodipicolinate synthase	2657244983	Leisingera sp. ANG-S	16	158	6	139	53.1	8e-09	27	319	-	-
query2274298	2657707332	4-hydroxy-tetrahydrodipicolinate synthase	2657245004	Leisingera sp. ANG-DT	18	167	9	142	50.1	6e-08	27	305	-	-
query2274298	2657707407	4-hydroxy-tetrahydrodipicolinate synthase	2657245004	Leisingera sp. ANG-DT	16	158	6	139	52.8	1e-08	27	319	-	-
query2274298	2664119024	4-hydroxy-tetrahydrodipicolinate synthase	2663762718	Lutimaribacter pacificus CGMCC 1.10970	40	183	18	160	64.7	1e-12	27	291	-	-
query2274298	2664204562	4-hydroxy-tetrahydrodipicolinate synthase	2663762746	Mameliella alba CGMCC 1.7290	40	269	18	243	75.9	2e-16	27	291	-	-
query2274298	2668947804	4-hydroxy-tetrahydrodipicolinate synthase	2667527653	Leisingera sp. ANG-M6	18	167	9	142	50.1	6e-08	27	305	-	-
query2274298	2670395884	4-hydroxy-tetrahydrodipicolinate synthase	2667528003	Leisingera sp. ANG-S3	16	158	6	139	53.1	8e-09	27	319	-	-
query2274298	2670391581	4-hydroxy-tetrahydrodipicolinate synthase	2667528003	Leisingera sp. ANG-S3	18	167	9	142	50.1	6e-08	27	305	-	-
query2274298	2693019613	4-hydroxy-tetrahydrodipicolinate synthase	2690316282	Leisingera sp. ANG-M7	16	158	6	139	52.8	1e-08	27	319	-	-
query2274298	2693277730	4-hydroxy-tetrahydrodipicolinate synthase	2690316342	Leisingera sp. ANG-S5	16	158	6	139	50.8	4e-08	27	319	-	-
query2274298	2693276792	4-hydroxy-tetrahydrodipicolinate synthase	2690316342	Leisingera sp. ANG-S5	18	167	9	142	48.9	2e-07	27	305	-	-
query2274298	2694917377	4-hydroxy-tetrahydrodipicolinate synthase	2693429867	Maritimibacter alkaliphilus DSM 100037	34	176	15	157	59.3	6e-11	27	289	-	-
query2274298	2698094157	dihydrodipicolinate synthase	2695420927	Lutimaribacter pacificus DSM 29620	40	183	18	160	64.7	1e-12	27	291	-	-
query2274298	2698095856	4-hydroxy-tetrahydrodipicolinate synthase	2695420928	Loktanella atrilutea DSM 29326	38	294	16	271	59.7	4e-11	27	290	-	-
query2274298	2724053935	dihydrodipicolinate synthase	2721755812	Marivivens sp. JLT3646	40	269	18	242	54.3	2e-09	27	290	-	-
query2274298	2778428239	4-hydroxy-tetrahydrodipicolinate synthase	2778260955	Leisingera sp. McT4-56	16	158	6	139	52.8	1e-08	27	319	-	-
query2274298	2778428658	4-hydroxy-tetrahydrodipicolinate synthase	2778260955	Leisingera sp. McT4-56	18	167	9	142	49.7	9e-08	27	305	-	-
query2274298	2781068435	4-hydroxy-tetrahydrodipicolinate synthase	2778261700	Marinovum sp. NP969	17	144	6	126	49.7	6e-08	27	304	-	-
query2274298	2790111363	4-hydroxy-tetrahydrodipicolinate synthase	2788500276	Mameliella sp. NP29	40	269	18	243	78.6	2e-17	27	291	-	-
query2274298	2790318209	4-hydroxy-tetrahydrodipicolinate synthase	2788500335	Maritimibacter sp. NAT7	11	123	4	109	52.4	1e-08	27	311	-	-
query2274298	2790320230	4-hydroxy-tetrahydrodipicolinate synthase	2788500335	Maritimibacter sp. NAT7	49	155	39	145	43.9	9e-06	27	309	-	-
query2274298	2791964700	4-hydroxy-tetrahydrodipicolinate synthase	2791354915	Mameliella alba JL351	40	269	18	243	75.9	2e-16	27	291	-	-
query2274298	2813128032	4-hydroxy-tetrahydrodipicolinate synthase	2811995096	Marinovum sp. MED616	40	183	18	160	60.8	8e-12	27	290	-	-
query2274298	2813179058	4-hydroxy-tetrahydrodipicolinate synthase	2811995118	Marinovum sp. CPC320	17	144	6	126	49.7	7e-08	27	304	-	-
query2274298	2884319665	4-hydroxy-tetrahydrodipicolinate synthase	2884316459	Leisingera sp. JC1	16	158	6	139	52.8	1e-08	27	319	-	-
query2274298	2920481887	4-hydroxy-tetrahydrodipicolinate synthase	2920479655	Leisingera sp. ANG59	18	167	9	142	51.2	4e-08	27	305	-	-
query17517	2510177457	4-hydroxy-tetrahydrodipicolinate synthase	2510065028	Phaeobacter inhibens 2.10	23	183	6	160	59.3	6e-11	27	290	-	-
query17517	2574253030	dihydrodipicolinate synthase (EC 4.2.1.52)	2574179718	Phaeobacter inhibens T5, DSM 16374	23	183	6	160	59.3	6e-11	27	290	-	-
query17517	2623242319	4-hydroxy-tetrahydrodipicolinate synthase	2622736522	Pacificibacter marinus DSM 25228	23	158	9	138	47	7e-07	27	318	-	-
query17517	2623438338	dihydrodipicolinate synthase	2622736589	Phaeobacter italicus DSM 26436	23	183	6	160	64.3	1e-12	27	290	-	-
query17517	2700155930	4-hydroxy-tetrahydrodipicolinate synthase	2698536701	Oceanicola litoreus DSM 29440	17	179	4	160	50.4	5e-08	27	302	-	-
query17517	2700156221	4-hydroxy-tetrahydrodipicolinate synthase	2698536701	Oceanicola litoreus DSM 29440	11	153	1	147	49.7	9e-08	27	307	-	-
query17517	2707821913	dihydrodipicolinate synthase	2706794655	Phaeobacter italicus CECT 7645	23	183	6	160	64.3	1e-12	27	290	-	-
query17517	2715044359	4-hydroxy-tetrahydrodipicolinate synthase	2713896965	Phaeobacter sp. CECT 5382	16	158	6	139	46.6	8e-07	27	320	-	-
query17517	2815416053	4-hydroxy-tetrahydrodipicolinate synthase	2814123277	Phaeobacter inhibens P83	23	183	6	160	59.3	6e-11	27	290	-	-
query17517	2815459490	4-hydroxy-tetrahydrodipicolinate synthase	2814123287	Phaeobacter inhibens P92	23	183	6	160	59.3	6e-11	27	290	-	-
query17517	2815511116	4-hydroxy-tetrahydrodipicolinate synthase	2814123299	Phaeobacter inhibens P74	23	183	6	160	59.3	6e-11	27	290	-	-
query17517	2815512991	4-hydroxy-tetrahydrodipicolinate synthase	2814123300	Phaeobacter inhibens P78	23	183	6	160	61.2	1e-11	27	290	-	-
query17517	2815573086	4-hydroxy-tetrahydrodipicolinate synthase	2814123315	Phaeobacter inhibens P70	23	183	6	160	59.3	6e-11	27	290	-	-
query17517	2815618281	4-hydroxy-tetrahydrodipicolinate synthase	2814123328	Phaeobacter inhibens P80	23	183	6	160	59.3	6e-11	27	290	-	-
query17517	2815672173	4-hydroxy-tetrahydrodipicolinate synthase	2814123341	Phaeobacter inhibens P88	23	183	6	160	60.1	4e-11	27	290	-	-
query17517	2815696132	4-hydroxy-tetrahydrodipicolinate synthase	2814123347	Phaeobacter inhibens P72	23	183	6	160	61.2	1e-11	27	290	-	-
query17517	2815703855	4-hydroxy-tetrahydrodipicolinate synthase	2814123349	Phaeobacter inhibens P54	23	183	6	160	59.3	6e-11	27	290	-	-
query17517	2815705942	4-hydroxy-tetrahydrodipicolinate synthase	2814123350	Phaeobacter inhibens P66	23	183	6	160	59.3	7e-11	27	290	-	-
query17517	2831530525	4-hydroxy-tetrahydrodipicolinate synthase	2831527340	Palleronia abyssalis CECT 8504	11	280	1	266	53.5	5e-09	27	310	-	-
query17517	2832670051	4-hydroxy-tetrahydrodipicolinate synthase	2832668286	Pacificibacter marinus CECT 7971	23	158	9	138	47	7e-07	27	318	-	-
query17517	2835132671	4-hydroxy-tetrahydrodipicolinate synthase	2835130448	Octadecabacter ascidiaceicola CECT 8868	16	269	2	242	63.2	2e-12	27	290	-	-
query17517	2841414945	4-hydroxy-tetrahydrodipicolinate synthase	2841412109	Phaeobacter inhibens 2.10	23	183	6	160	59.3	6e-11	27	290	-	-
query17517	2898949568	4-hydroxy-tetrahydrodipicolinate synthase	2898945296	Phaeobacter marinintestinus UB-M7	17	175	7	158	48.1	4e-07	27	305	-	-
query17822	2515057420	4-hydroxy-tetrahydrodipicolinate synthase	2514885042	Rhodobacteraceae sp. HIMB11	28	166	8	137	49.7	7e-08	27	302	-	-
query17822	2565723398	4-hydroxy-tetrahydrodipicolinate synthase	2563367175	Roseivivax halodurans JCM 10272	26	183	11	163	55.8	8e-10	27	304	-	-
query17822	2574314302	4-hydroxy-tetrahydrodipicolinate synthase	2574179734	Ponticoccus litoralis DSM 18986	23	269	6	243	67.8	7e-14	27	291	-	-
query17822	2587696404	4-hydroxy-tetrahydrodipicolinate synthase	2585428049	Rhodobacteraceae bacterium bin09	40	269	20	245	71.6	3e-15	27	293	-	-
query17822	2595592316	4-hydroxy-tetrahydrodipicolinate synthase	2593339277	Planktotalea frisia DSM 23709	17	165	7	148	45.4	2e-06	27	307	-	-
query17822	2609096741	4-hydroxy-tetrahydrodipicolinate synthase	2608642199	Rhodobacteraceae bacterium bin07 (version 2)	17	184	9	169	52.4	1e-08	27	307	-	-
query17822	2609136872	dihydrodipicolinate synthase	2608642210	Rhodobacteraceae bacterium bin18 (version 2)	23	294	1	266	61.6	8e-12	27	285	-	-
query17822	2654299027	4-hydroxy-tetrahydrodipicolinate synthase	2651870280	Rhodobacteraceae bacterium REDSEA-S34_B6	40	183	18	160	68.2	3e-14	27	290	-	-
query17822	2682197193	dihydrodipicolinate synthase	2681812934	Pontibaca methylaminivorans DSM 21219	23	183	6	160	65.9	2e-13	27	291	-	-
query17822	2690119655	4-hydroxy-tetrahydrodipicolinate synthase	2687453774	Poseidonocella pacifica DSM 29316	43	183	29	168	64.3	1e-12	27	310	-	-
query17822	2705892760	4-hydroxy-tetrahydrodipicolinate synthase	2703719202	Planktotalea frisia SH6-1	17	165	7	148	45.4	2e-06	27	307	-	-
query17822	2718371060	4-hydroxy-tetrahydrodipicolinate synthase	2718217653	Pseudooceanicola flagellatus CGMCC 1.12644	40	269	18	243	62	8e-12	27	291	-	-
query17822	2718372131	4-hydroxy-tetrahydrodipicolinate synthase	2718217653	Pseudooceanicola flagellatus CGMCC 1.12644	11	175	1	158	57.4	3e-10	27	305	-	-
query17822	2725506524	4-hydroxy-tetrahydrodipicolinate synthase	2724679114	Ponticoccus marisrubri SJ5A-1	40	269	18	243	80.5	4e-18	27	291	-	-
query17822	2785428515	4-hydroxy-tetrahydrodipicolinate synthase	2784746780	Primorskyibacter sedentarius DSM 104836	16	148	4	128	49.3	1e-07	27	302	-	-
query17822	2792219373	4-hydroxy-tetrahydrodipicolinate synthase	2791354988	Roseivivax jejudonensis CECT 8625	47	183	28	163	58.2	1e-10	27	298	-	-
query17822	2889502923	4-hydroxy-tetrahydrodipicolinate synthase	2889500225	Primorskyibacter marinus PX7	40	269	26	251	62	7e-12	27	299	-	-
query17822	2889501226	4-hydroxy-tetrahydrodipicolinate synthase	2889500225	Primorskyibacter marinus PX7	11	175	1	158	56.6	4e-10	27	305	-	-
query17822	2889716137	4-hydroxy-tetrahydrodipicolinate synthase	2889710936	Poseidonocella sp. HB161398	11	175	1	158	56.6	8e-10	27	305	-	-
query17822	2889716840	4-hydroxy-tetrahydrodipicolinate synthase	2889710936	Poseidonocella sp. HB161398	50	186	36	170	45.4	4e-06	27	322	-	-
query17822	2889877940	4-hydroxy-tetrahydrodipicolinate synthase	2889877346	Primorskyibacter sp. XY-301	40	289	18	267	80.5	4e-18	27	291	-	-
query17822	638884437	dihydrodipicolinate synthase (EC 4.2.1.52)	638341139	Pseudooceanicola batsensis HTCC2597	40	284	18	260	66.6	2e-13	27	291	-	-
query17822	647672081	dihydrodipicolinate synthase family protein	647533201	Rhodobacteraceae bacterium KLH11	17	175	4	155	55.5	1e-09	27	303	-	-
query18012	2627883254	4-hydroxy-tetrahydrodipicolinate synthase	2627853510	Roseobacter sp. CHAB-I-5 SCGC AAA076-A02 (contamination screened)	40	269	18	243	64.3	5e-13	27	291	-	-
query18012	2627887488	4-hydroxy-tetrahydrodipicolinate synthase	2627853511	Roseobacter sp. CHAB-I-5 SCGC AAA076-I17 (contamination screened)	17	175	5	156	51.2	2e-08	27	303	-	-
query18012	2627889960	4-hydroxy-tetrahydrodipicolinate synthase	2627853512	Roseobacter sp. CHAB-I-5 SCGC AAA076-M18 (contamination screened)	17	175	5	156	50.1	3e-08	27	303	-	-
query18012	2790918366	4-hydroxy-tetrahydrodipicolinate synthase	2788500505	Roseobacter sp. EAC695	40	183	18	159	59.7	4e-11	27	296	-	-
query18012	2894896038	4-hydroxy-tetrahydrodipicolinate synthase	2894895117	Roseobacter sp. AG-903-P13	16	179	5	160	70.9	2e-15	27	296	-	-
query18012	2894910181	4-hydroxy-tetrahydrodipicolinate synthase	2894907910	Roseobacter sp. AG-359-L15	16	179	5	160	71.2	3e-15	27	296	-	-
query18012	2894956682	4-hydroxy-tetrahydrodipicolinate synthase	2894956587	Roseobacter sp. AG-359-A03	9	165	2	151	64.3	8e-13	27	311	-	-
query18012	2911498941	4-hydroxy-tetrahydrodipicolinate synthase	2911496281	Roseobacter sp. HKCCD8626	18	192	6	171	63.2	3e-12	27	312	-	-
query18012	2911505023	4-hydroxy-tetrahydrodipicolinate synthase	2911500807	Roseobacter sp. HKCCD9073	18	192	6	171	63.2	3e-12	27	312	-	-
query18012	2911508125	4-hydroxy-tetrahydrodipicolinate synthase	2911505333	Roseobacter sp. HKCCD9036	18	192	6	171	63.2	3e-12	27	312	-	-
query18012	2911512621	4-hydroxy-tetrahydrodipicolinate synthase	2911509878	Roseobacter sp. HKCCD8284	18	192	6	171	63.2	3e-12	27	312	-	-
query18012	2911517186	4-hydroxy-tetrahydrodipicolinate synthase	2911514480	Roseobacter sp. HKCCD8654	18	192	6	171	63.2	3e-12	27	312	-	-
query18012	2911522419	4-hydroxy-tetrahydrodipicolinate synthase	2911519013	Roseobacter sp. HKCCD8267	18	192	6	171	63.2	3e-12	27	312	-	-
query18012	2911525143	4-hydroxy-tetrahydrodipicolinate synthase	2911523540	Roseobacter sp. HKCCD8487	18	192	6	171	63.2	3e-12	27	312	-	-
query18012	2911532230	4-hydroxy-tetrahydrodipicolinate synthase	2911528077	Roseobacter sp. HKCCD6795	18	192	6	171	63.2	3e-12	27	312	-	-
query18012	2911534448	4-hydroxy-tetrahydrodipicolinate synthase	2911532623	Roseobacter sp. HKCCD7422	18	192	6	171	63.2	3e-12	27	312	-	-
query18012	2911539007	4-hydroxy-tetrahydrodipicolinate synthase	2911537148	Roseobacter sp. HKCCD8269	18	192	6	171	63.2	3e-12	27	312	-	-
query18012	2911543542	4-hydroxy-tetrahydrodipicolinate synthase	2911541684	Roseobacter sp. HKCCD8411	18	192	6	171	63.2	3e-12	27	312	-	-
query18012	2911549056	4-hydroxy-tetrahydrodipicolinate synthase	2911546201	Roseobacter sp. HKCCD7120-1	18	192	6	171	63.2	3e-12	27	312	-	-
query18012	2911553552	4-hydroxy-tetrahydrodipicolinate synthase	2911550720	Roseobacter sp. HKCCD7100	18	192	6	171	63.2	3e-12	27	312	-	-
query18012	2911557087	4-hydroxy-tetrahydrodipicolinate synthase	2911555245	Roseobacter sp. HKCCD7780	18	192	6	171	63.2	3e-12	27	312	-	-
query18012	2911565507	4-hydroxy-tetrahydrodipicolinate synthase	2911563665	Roseobacter sp. HKCCD5914	18	192	6	171	63.2	3e-12	27	312	-	-
query18012	2911575797	4-hydroxy-tetrahydrodipicolinate synthase	2911571396	Roseobacter sp. HKCCD6575	18	192	6	171	63.2	3e-12	27	312	-	-
query18012	2911580324	4-hydroxy-tetrahydrodipicolinate synthase	2911575928	Roseobacter sp. HKCCD8914	18	192	6	171	63.2	3e-12	27	312	-	-
query18012	2911583120	4-hydroxy-tetrahydrodipicolinate synthase	2911580455	Roseobacter sp. HKCCD9159	18	192	6	171	63.2	3e-12	27	312	-	-
query18012	2911587647	4-hydroxy-tetrahydrodipicolinate synthase	2911584976	Roseobacter sp. HKCCD8268	18	192	6	171	63.2	3e-12	27	312	-	-
query18012	2911592213	4-hydroxy-tetrahydrodipicolinate synthase	2911589498	Roseobacter sp. HKCCD8413	18	192	6	171	63.2	3e-12	27	312	-	-
query18012	2915465978	4-hydroxy-tetrahydrodipicolinate synthase	2915464125	Roseobacter sp. HKCCD9054-2	18	192	6	171	63.2	3e-12	27	312	-	-
query18012	2915470573	4-hydroxy-tetrahydrodipicolinate synthase	2915468665	Roseobacter sp. HKCCD8503	18	192	6	171	63.2	3e-12	27	312	-	-
query18012	2915477603	4-hydroxy-tetrahydrodipicolinate synthase	2915473189	Roseobacter sp. HKCCD7120-2	18	192	6	171	63.2	3e-12	27	312	-	-
query18012	2915480549	4-hydroxy-tetrahydrodipicolinate synthase	2915477734	Roseobacter sp. HKCCD8134	18	192	6	171	63.2	3e-12	27	312	-	-
query18012	2915486600	4-hydroxy-tetrahydrodipicolinate synthase	2915482273	Roseobacter sp. HKCCD5916	18	192	6	171	63.2	3e-12	27	312	-	-
query18012	2915490988	4-hydroxy-tetrahydrodipicolinate synthase	2915486815	Roseobacter sp. HKCCD7632	18	192	6	171	63.2	3e-12	27	312	-	-
query18012	2915493193	4-hydroxy-tetrahydrodipicolinate synthase	2915491346	Roseobacter sp. HKCCD7397	18	192	6	171	63.2	3e-12	27	312	-	-
query18012	2915498582	4-hydroxy-tetrahydrodipicolinate synthase	2915495867	Roseobacter sp. HKCCD8414	18	192	6	171	63.2	3e-12	27	312	-	-
query18012	2915503222	4-hydroxy-tetrahydrodipicolinate synthase	2915500390	Roseobacter sp. HKCCD5928	18	192	6	171	63.2	3e-12	27	312	-	-
query18012	2915511154	4-hydroxy-tetrahydrodipicolinate synthase	2915509281	Roseobacter sp. HKCCD8430-2	18	192	6	171	63.2	3e-12	27	312	-	-
query18012	2915515686	4-hydroxy-tetrahydrodipicolinate synthase	2915513821	Roseobacter sp. HKCCD9050	18	192	6	171	63.2	3e-12	27	312	-	-
query18012	2915522646	4-hydroxy-tetrahydrodipicolinate synthase	2915518348	Roseobacter sp. HKCCD6547	18	192	6	171	63.2	3e-12	27	312	-	-
query18012	2915527094	4-hydroxy-tetrahydrodipicolinate synthase	2915522879	Roseobacter sp. HKCCD9025	18	192	6	171	63.2	3e-12	27	312	-	-
query18012	2920729556	4-hydroxy-tetrahydrodipicolinate synthase	2920726587	Roseobacter sp. HKCCD9032	18	192	6	171	63.2	3e-12	27	312	-	-
query18012	2920735433	4-hydroxy-tetrahydrodipicolinate synthase	2920731116	Roseobacter sp. HKCCD9019	18	192	6	171	63.2	3e-12	27	312	-	-
query18012	2921050504	4-hydroxy-tetrahydrodipicolinate synthase	2921048657	Roseobacter sp. HKCCD9043	18	192	6	171	63.2	3e-12	27	312	-	-
query18012	2921055882	4-hydroxy-tetrahydrodipicolinate synthase	2921053185	Roseobacter sp. HKCCD8434	18	192	6	171	63.2	3e-12	27	312	-	-
query18012	2921061977	4-hydroxy-tetrahydrodipicolinate synthase	2921057721	Roseobacter sp. HKCCD6301	18	192	6	171	63.2	3e-12	27	312	-	-
query18012	2921065654	4-hydroxy-tetrahydrodipicolinate synthase	2921062229	Roseobacter sp. HKCCD9010	18	192	6	171	63.2	3e-12	27	312	-	-
query18012	2921070889	4-hydroxy-tetrahydrodipicolinate synthase	2921066753	Roseobacter sp. HKCCD7538	18	192	6	171	63.2	3e-12	27	312	-	-
query18012	2921075616	4-hydroxy-tetrahydrodipicolinate synthase	2921071294	Roseobacter sp. HKCCD6491	18	192	6	171	63.2	3e-12	27	312	-	-
query18012	2921079902	4-hydroxy-tetrahydrodipicolinate synthase	2921075820	Roseobacter sp. HKCCD5930	18	192	6	171	63.2	3e-12	27	312	-	-
query18012	2921082181	4-hydroxy-tetrahydrodipicolinate synthase	2921080346	Roseobacter sp. HKCCD9005	18	192	6	171	63.2	3e-12	27	312	-	-
query18012	2923904670	4-hydroxy-tetrahydrodipicolinate synthase	2923902804	Roseobacter sp. HKCCD9026	18	192	6	171	63.2	3e-12	27	312	-	-
query18012	2923909577	4-hydroxy-tetrahydrodipicolinate synthase	2923907329	Roseobacter sp. HKCCD8882	18	192	6	171	63.2	3e-12	27	312	-	-
query18012	2923916261	4-hydroxy-tetrahydrodipicolinate synthase	2923911851	Roseobacter sp. HKCCD8768	18	192	6	171	63.2	3e-12	27	312	-	-
query18012	2923919159	4-hydroxy-tetrahydrodipicolinate synthase	2923916391	Roseobacter sp. HKCCD6925	18	192	6	171	63.2	3e-12	27	312	-	-
query18012	2923923969	4-hydroxy-tetrahydrodipicolinate synthase	2923920920	Roseobacter sp. HKCCD9199	18	192	6	171	63.2	3e-12	27	312	-	-
query18012	2923929779	4-hydroxy-tetrahydrodipicolinate synthase	2923925444	Roseobacter sp. HKCCD6540	18	192	6	171	63.2	3e-12	27	312	-	-
query18012	2923934205	4-hydroxy-tetrahydrodipicolinate synthase	2923929985	Roseobacter sp. HKCCD5935	18	192	6	171	63.2	3e-12	27	312	-	-
query18012	2923938770	4-hydroxy-tetrahydrodipicolinate synthase	2923934507	Roseobacter sp. HKCCD5927	18	192	6	171	63.2	3e-12	27	312	-	-
query18012	2923940889	4-hydroxy-tetrahydrodipicolinate synthase	2923939028	Roseobacter sp. HKCCD7924	18	192	6	171	63.2	3e-12	27	312	-	-
query18012	2923946369	4-hydroxy-tetrahydrodipicolinate synthase	2923943571	Roseobacter sp. HKCCD8272	18	192	6	171	63.2	3e-12	27	312	-	-
query18012	2923952512	4-hydroxy-tetrahydrodipicolinate synthase	2923948095	Roseobacter sp. HKCCD8198	18	192	6	171	63.2	3e-12	27	312	-	-
query18012	2923955439	4-hydroxy-tetrahydrodipicolinate synthase	2923952642	Roseobacter sp. HKCCD5941	18	192	6	171	63.2	3e-12	27	312	-	-
query18012	2923959837	4-hydroxy-tetrahydrodipicolinate synthase	2923957172	Roseobacter sp. HKCCD8192	18	192	6	171	63.2	3e-12	27	312	-	-
query18012	2936711661	4-hydroxy-tetrahydrodipicolinate synthase	2936708700	Roseobacter sp. HKCCD8877	18	192	6	171	63.2	3e-12	27	312	-	-
query18012	2936715885	4-hydroxy-tetrahydrodipicolinate synthase	2936713224	Roseobacter sp. HKCCD9041	18	192	6	171	63.2	3e-12	27	312	-	-
query18012	2936722056	4-hydroxy-tetrahydrodipicolinate synthase	2936717744	Roseobacter sp. HKCCD8486	18	192	6	171	63.2	3e-12	27	312	-	-
query18012	2936724210	4-hydroxy-tetrahydrodipicolinate synthase	2936722263	Roseobacter sp. HKCCD9055	18	192	6	171	63.2	3e-12	27	312	-	-
query18012	2936731200	4-hydroxy-tetrahydrodipicolinate synthase	2936726794	Roseobacter sp. HKCCD9061	18	192	6	171	63.2	3e-12	27	312	-	-
query18012	2936734001	4-hydroxy-tetrahydrodipicolinate synthase	2936731329	Roseobacter sp. HKCCD8431	18	192	6	171	63.2	3e-12	27	312	-	-
query18012	2936738552	4-hydroxy-tetrahydrodipicolinate synthase	2936735848	Roseobacter sp. HKCCD8515	18	192	6	171	63.2	3e-12	27	312	-	-
query18012	2936743350	4-hydroxy-tetrahydrodipicolinate synthase	2936740367	Roseobacter sp. HKCCD8481	18	192	6	171	63.2	3e-12	27	312	-	-
query18012	2936749161	4-hydroxy-tetrahydrodipicolinate synthase	2936744882	Roseobacter sp. HKCCD5934	18	192	6	171	63.2	3e-12	27	312	-	-
query18012	2936751621	4-hydroxy-tetrahydrodipicolinate synthase	2936749411	Roseobacter sp. HKCCD7100-2	18	192	6	171	63.2	3e-12	27	312	-	-
query18012	2936756646	4-hydroxy-tetrahydrodipicolinate synthase	2936753948	Roseobacter sp. HKCCD8769	18	192	6	171	63.2	3e-12	27	312	-	-
query18012	2936761139	4-hydroxy-tetrahydrodipicolinate synthase	2936758465	Roseobacter sp. HKCCD7635	18	192	6	171	63.2	3e-12	27	312	-	-
query18012	2936767277	4-hydroxy-tetrahydrodipicolinate synthase	2936762981	Roseobacter sp. HKCCD8831	18	192	6	171	63.2	3e-12	27	312	-	-
query18012	2936770580	4-hydroxy-tetrahydrodipicolinate synthase	2936767530	Roseobacter sp. HKCCD7391	18	192	6	171	63.2	3e-12	27	312	-	-
query18012	2936776188	4-hydroxy-tetrahydrodipicolinate synthase	2936772071	Roseobacter sp. HKCCD5856	18	192	6	171	63.2	3e-12	27	312	-	-
query18012	2936779389	4-hydroxy-tetrahydrodipicolinate synthase	2936776595	Roseobacter sp. HKCCD5941-2	18	192	6	171	63.2	3e-12	27	312	-	-
query18012	2936782971	4-hydroxy-tetrahydrodipicolinate synthase	2936781121	Roseobacter sp. HKCCD9039	18	192	6	171	63.2	3e-12	27	312	-	-
query18012	2936787505	4-hydroxy-tetrahydrodipicolinate synthase	2936785653	Roseobacter sp. HKCCD7906	18	192	6	171	63.2	3e-12	27	312	-	-
query18012	2936793342	4-hydroxy-tetrahydrodipicolinate synthase	2936790163	Roseobacter sp. HKCCD8309	18	192	6	171	63.2	3e-12	27	312	-	-
query18012	2936796560	4-hydroxy-tetrahydrodipicolinate synthase	2936794691	Roseobacter sp. HKCCD8721	18	192	6	171	63.2	3e-12	27	312	-	-
query18402	2521414419	4-hydroxy-tetrahydrodipicolinate synthase	2521172554	Roseobacter sp. R2A57	23	294	1	272	71.2	4e-15	27	290	-	-
query18402	2523875914	dihydrodipicolinate synthase (EC 4.2.1.52)	2523533591	Rubellimicrobium mesophilum DSM 19309	36	269	14	242	61.2	1e-11	27	290	-	-
query18402	2523874043	4-hydroxy-tetrahydrodipicolinate synthase	2523533591	Rubellimicrobium mesophilum DSM 19309	22	303	6	270	71.6	5e-15	27	301	-	-
query18402	2579753387	4-hydroxy-tetrahydrodipicolinate synthase	2576861823	Roseovarius sp. MCTG156(2b)	16	285	6	259	59.3	8e-11	27	319	-	-
query18402	2620331797	4-hydroxy-tetrahydrodipicolinate synthase	2619618997	Roseovarius indicus DSM 26383	11	175	1	158	55.1	2e-09	27	305	-	-
query18402	2620435529	4-hydroxy-tetrahydrodipicolinate synthase	2619619026	Roseovarius tolerans DSM 11457	40	183	18	160	54.7	2e-09	27	291	-	-
query18402	2623275563	4-hydroxy-tetrahydrodipicolinate synthase	2622736530	Roseovarius lutimaris DSM 28463	40	183	18	160	63.2	3e-12	27	291	-	-
query18402	2624504322	4-hydroxy-tetrahydrodipicolinate synthase	2623620449	Roseovarius tolerans EL164	40	183	18	160	54.7	2e-09	27	291	-	-
query18402	2671144490	4-hydroxy-tetrahydrodipicolinate synthase	2667528179	Roseovarius nanhaiticus CGMCC 1.10961	11	158	1	139	48.5	2e-07	27	320	-	-
query18402	2671857408	4-hydroxy-tetrahydrodipicolinate synthase	2671180212	Roseobacter sp. SCGC AB-661-L17	16	261	2	234	55.8	3e-10	27	290	-	-
query18402	2682200893	4-hydroxy-tetrahydrodipicolinate synthase	2681812935	Roseovarius nanhaiticus DSM 29590	11	158	1	139	48.5	2e-07	27	320	-	-
query18402	2731787649	4-hydroxy-tetrahydrodipicolinate synthase	2731639170	Roseobacter sp. SCGC AG-487_B13 (contamination screened)	22	148	4	124	62	1e-12	27	295	-	-
query18402	2733474634	4-hydroxy-tetrahydrodipicolinate synthase	2731957848	Roseovarius indicus B108 cultivar:MA	11	175	1	158	55.1	2e-09	27	305	-	-
query18402	2742368001	4-hydroxy-tetrahydrodipicolinate synthase	2740892180	Roseovarius tolerans EL-164	40	183	18	160	54.7	2e-09	27	291	-	-
query18402	2792406748	4-hydroxy-tetrahydrodipicolinate synthase	2791355033	Roseovarius gaetbuli CECT 8370	40	183	18	160	61.6	9e-12	27	291	-	-
query18402	2837143462	4-hydroxy-tetrahydrodipicolinate synthase	2837140339	Roseovarius aestuarii CECT 7745	40	183	18	160	53.5	6e-09	27	291	-	-
query18402	2884654839	4-hydroxy-tetrahydrodipicolinate synthase	2884651723	Roseovarius sp. THAF27	15	176	3	157	52	2e-08	27	293	-	-
query18402	2889515844	4-hydroxy-tetrahydrodipicolinate synthase	2889514812	Rubellimicrobium sp. CFH 75288	40	269	18	242	63.2	2e-12	27	289	-	-
query18402	2894963467	4-hydroxy-tetrahydrodipicolinate synthase	2894961754	Roseobacter sp. TSBP12	40	269	18	243	70.5	9e-15	27	290	-	-
query18402	2894963379	4-hydroxy-tetrahydrodipicolinate synthase	2894961754	Roseobacter sp. TSBP12	17	158	8	141	60.1	4e-11	27	302	-	-
query18402	2920594933	4-hydroxy-tetrahydrodipicolinate synthase	2920592271	Roseovarius sp. JS7-11	40	269	18	243	72.4	2e-15	27	291	-	-
query18402	2920594485	4-hydroxy-tetrahydrodipicolinate synthase	2920592271	Roseovarius sp. JS7-11	28	126	12	110	48.1	3e-07	27	305	-	-
query18402	638933286	probable dihydroxydipicolinate synthase	638341182	Roseobacter sp. MED193	16	186	6	167	51.6	3e-08	27	316	-	-
query18402	640653057	Dihydrodipicolinate synthetase	640612220	Roseobacter sp. SK209-2-6	23	186	10	167	45.8	2e-06	27	316	-	-
query18542	2598760247	4-hydroxy-tetrahydrodipicolinate synthase	2597490221	Ruegeria halocynthiae MOLA R1/13b	23	183	6	160	60.8	2e-11	27	290	-	-
query18542	2728044832	4-hydroxy-tetrahydrodipicolinate synthase	2724679780	Ruegeria faecimaris DSM 28009	17	175	6	157	51.6	2e-08	27	304	-	-
query18542	2792419561	4-hydroxy-tetrahydrodipicolinate synthase	2791355036	Ruegeria meonggei CECT 8411	17	175	4	155	55.8	8e-10	27	302	-	-
query18542	2806884336	dihydrodipicolinate synthase	2806310604	Ruegeria sp. SB-MAG 47	23	183	1	160	60.5	2e-11	27	290	-	-
query18542	2806927799	dihydrodipicolinate synthase	2806310615	Ruegeria sp. SB-MAG 64	23	183	6	160	57	3e-10	27	290	-	-
query18542	2835788950	4-hydroxy-tetrahydrodipicolinate synthase	2835788225	Ruegeria sp. CNT1-13L.2	36	294	14	272	67.4	1e-13	27	290	-	-
query18542	2843422123	4-hydroxy-tetrahydrodipicolinate synthase	2843420179	Ruegeria sp. EL01	23	183	6	160	49.3	1e-07	27	290	-	-
query18542	2884649983	4-hydroxy-tetrahydrodipicolinate synthase	2884647070	Ruegeria sp. THAF33	23	183	6	160	62.4	6e-12	27	290	-	-
query18542	2911645026	4-hydroxy-tetrahydrodipicolinate synthase	2911639316	Ruegeria sp. HKCCD8929	23	269	6	243	52.4	1e-08	27	290	-	-
query18542	2911691606	4-hydroxy-tetrahydrodipicolinate synthase	2911689423	Ruegeria sp. HKCCA0235A	23	183	6	160	62	8e-12	27	290	-	-
query18542	2914427859	4-hydroxy-tetrahydrodipicolinate synthase	2914426642	Ruegeria haliotis B1Z28	28	167	12	142	52.8	9e-09	27	309	-	-
query18542	2923871201	4-hydroxy-tetrahydrodipicolinate synthase	2923866921	Ruegeria sp. HKCCD7559	23	183	6	160	58.5	1e-10	27	290	-	-
query18542	2923899753	4-hydroxy-tetrahydrodipicolinate synthase	2923898313	Ruegeria sp. HKCCA0370	23	183	6	160	62	8e-12	27	290	-	-
query18542	647638211	dihydrodipicolinate synthase	647533206	Ruegeria sp. R11	23	183	6	160	64.3	1e-12	27	290	-	-
query18761	2523512725	4-hydroxy-tetrahydrodipicolinate synthase	2523231081	Salipiger mucosus DSM 16094	17	175	4	155	59.3	8e-11	27	302	-	-
query18761	2523943552	4-hydroxy-tetrahydrodipicolinate synthase	2523533612	Sediminimonas qiaohouensis DSM 21189	40	183	18	160	64.7	7e-13	27	290	-	-
query18761	2557392465	dihydrodipicolinate synthase	2556921091	Sulfitobacter sp. 20_GPM-1509m	40	269	18	243	65.9	4e-13	27	290	-	-
query18761	2574578154	4-hydroxy-tetrahydrodipicolinate synthase	2574179802	Sulfitobacter mediterraneus KCTC 32188	23	269	6	243	62.4	5e-12	27	291	-	-
query18761	2574578603	4-hydroxy-tetrahydrodipicolinate synthase	2574179802	Sulfitobacter mediterraneus KCTC 32188	22	151	8	132	44.3	6e-06	27	305	-	-
query18761	2580991446	4-hydroxy-tetrahydrodipicolinate synthase	2579778790	Sulfitobacter noctilucae NB-68	40	269	18	243	62.4	5e-12	27	291	-	-
query18761	2586897047	4-hydroxy-tetrahydrodipicolinate synthase	2585427828	Sulfitobacter pseudonitzschiae H3	40	269	18	243	64.3	1e-12	27	290	-	-
query18761	2616619735	4-hydroxy-tetrahydrodipicolinate synthase	2615840719	Salipiger thiooxidans DSM 10146	40	289	18	265	73.6	1e-15	27	291	-	-
query18761	2616620931	Dihydrodipicolinate synthetase family protein	2615840719	Salipiger thiooxidans DSM 10146	22	147	8	132	43.9	9e-06	27	305	-	-
query18761	2616691216	4-hydroxy-tetrahydrodipicolinate synthase	2616644813	Sulfitobacter dubius DSM 16472	23	269	6	243	58.2	1e-10	27	291	-	-
query18761	2617876486	4-hydroxy-tetrahydrodipicolinate synthase	2617270881	Salipiger pacificus CGMCC 1.3455	25	285	15	259	62.4	8e-12	27	319	-	-
query18761	2620097636	4-hydroxy-tetrahydrodipicolinate synthase	2619618961	Shimia marina DSM 26895	18	183	4	160	52	2e-08	27	290	-	-
query18761	2620102477	4-hydroxy-tetrahydrodipicolinate synthase	2619618962	Salipiger pacificus DSM 26894	25	285	15	259	62.4	8e-12	27	319	-	-
query18761	2620522992	4-hydroxy-tetrahydrodipicolinate synthase	2619619046	Shimia haliotis DSM 28453	28	167	12	142	52	2e-08	27	305	-	-
query18761	2635360553	4-hydroxy-tetrahydrodipicolinate synthase	2634166359	Sulfitobacter delicatus DSM 16477	23	269	6	243	63.2	3e-12	27	291	-	-
query18761	2647620588	4-hydroxy-tetrahydrodipicolinate synthase	2645727935	Shimia sp. SK013	23	186	10	167	48.1	3e-07	27	319	-	-
query18761	2691038324	4-hydroxy-tetrahydrodipicolinate synthase	2690315772	Shimia thalassica CECT 7735	28	175	12	150	50.8	4e-08	27	305	-	-
query18761	2698166747	4-hydroxy-tetrahydrodipicolinate synthase	2695420945	Sulfitobacter pseudonitzschiae DSM 26824	40	269	18	243	64.3	1e-12	27	290	-	-
query18761	2701177677	dihydrodipicolinate synthase	2700988697	Shimia gijangensis DSM 100564	23	294	1	272	68.6	4e-14	27	290	-	-
query18761	2715024810	4-hydroxy-tetrahydrodipicolinate synthase	2713896960	Shimia marina CECT 7688	18	183	4	160	52	2e-08	27	290	-	-
query18761	2723109315	4-hydroxy-tetrahydrodipicolinate synthase	2721755576	Sulfitobacter alexandrii AM1-D1	15	184	7	169	70.1	2e-14	27	307	-	-
query18761	2729903448	4-hydroxy-tetrahydrodipicolinate synthase	2728369275	Shimia isoporae DSM 26433	28	167	12	142	55.1	2e-09	27	305	-	-
query18761	2730668476	2-dehydro-3-deoxy-L-arabinonate dehydratase	2728369514	Shimia abyssi DSM 100673	17	175	6	157	51.6	2e-08	27	304	-	-
query18761	2735935625	4-hydroxy-tetrahydrodipicolinate synthase	2734482289	Sulfitobacter mediterraneus DSM 12244	23	269	6	243	62.4	5e-12	27	291	-	-
query18761	2735938980	4-hydroxy-tetrahydrodipicolinate synthase	2734482289	Sulfitobacter mediterraneus DSM 12244	22	151	8	132	44.3	6e-06	27	305	-	-
query18761	2742166233	4-hydroxy-tetrahydrodipicolinate synthase	2740892137	Sulfitobacter sp. HI0023	41	269	19	243	67.4	1e-13	27	291	-	-
query18761	2742192929	4-hydroxy-tetrahydrodipicolinate synthase	2740892143	Sulfitobacter sp. HI0040	41	269	19	243	67.4	1e-13	27	291	-	-
query18761	2742348283	4-hydroxy-tetrahydrodipicolinate synthase	2740892176	Sulfitobacter sp. HI0129	41	269	19	243	67.4	1e-13	27	291	-	-
query18761	2775391018	4-hydroxy-tetrahydrodipicolinate synthase	2773858061	Sulfitobacter pseudonitzschiae SMR1	40	269	18	243	62.4	7e-12	27	290	-	-
query18761	2832940997	4-hydroxy-tetrahydrodipicolinate synthase	2832936583	Salipiger pacificus YSBP01	25	249	15	233	60.1	5e-11	27	319	-	-
query18761	2834829387	dihydrodipicolinate synthase/N-acetylneuraminate lyase	2834827418	Sulfitobacter sp. EL44	22	151	8	132	43.5	1e-05	27	305	-	-
query18761	2834835063	4-hydroxy-tetrahydrodipicolinate synthase	2834831591	Sulfitobacter sp. DFL-23	40	269	18	243	62.4	7e-12	27	290	-	-
query18761	2884120410	4-hydroxy-tetrahydrodipicolinate synthase	2884117770	Shimia sediminis ZQ172	40	294	18	272	63.2	3e-12	27	290	-	-
query18761	2890455103	4-hydroxy-tetrahydrodipicolinate synthase	2890451919	Salipiger sp. SAOS 153D	18	249	8	233	59.3	8e-11	27	319	-	-
query18761	2890994511	4-hydroxy-tetrahydrodipicolinate synthase	2890990593	Salipiger sp. HF18	40	289	18	265	72.8	2e-15	27	291	-	-
query18761	2891548258	4-hydroxy-tetrahydrodipicolinate synthase	2891545435	Shimia sp. WX04	28	310	8	278	67	1e-13	27	300	-	-
query18761	2893723918	4-hydroxy-tetrahydrodipicolinate synthase	2893723808	Shimia sp. R11_0	18	183	4	160	51.6	2e-08	27	290	-	-
query18896	2519257525	dihydrodipicolinate synthase (EC 4.2.1.52)	2519103045	Sulfitobacter sp. SA11	40	269	18	243	64.3	1e-12	27	290	-	-
query18896	2616597494	4-hydroxy-tetrahydrodipicolinate synthase	2615840715	Tropicimonas isoalkanivorans DSM 19548	11	132	3	116	50.4	6e-08	27	308	-	-
query18896	2623181686	Dihydrodipicolinate synthetase family protein	2622736506	Tropicibacter naphthalenivorans DSM 19561	22	147	7	131	43.9	7e-06	27	304	-	-
query18896	2635130616	4-hydroxy-tetrahydrodipicolinate synthase	2634166309	Tranquillimonas rosea DSM 23042	11	158	1	139	50.1	7e-08	27	303	-	-
query18896	2690000175	4-hydroxy-tetrahydrodipicolinate synthase	2687453745	Yoonia litorea DSM 29433	36	183	14	159	48.9	1e-07	27	290	-	-
query18896	2690001127	4-hydroxy-tetrahydrodipicolinate synthase	2687453745	Yoonia litorea DSM 29433	14	259	4	240	55.8	8e-10	27	305	-	-
query18896	2698720217	4-hydroxy-tetrahydrodipicolinate synthase	2698536347	Tateyamaria sp. ANG-S1	17	175	4	155	53.1	7e-09	27	302	-	-
query18896	2715035666	Dihydrodipicolinate synthase/N-acetylneuraminate lyase	2713896963	Tropicibacter naphthalenivorans CECT 7648	22	147	7	131	43.9	7e-06	27	304	-	-
query18896	2730682498	dihydrodipicolinate synthase	2728369517	Tritonibacter scottomollicae DSM 25328	23	183	6	160	57	4e-10	27	290	-	-
query18896	2742837534	4-hydroxy-tetrahydrodipicolinate synthase	2740892284	Thalassobius autumnalis CECT 5118	23	158	10	139	45.1	3e-06	27	319	-	-
query18896	2742840710	4-hydroxy-tetrahydrodipicolinate synthase	2740892285	Thalassobius autumnalis 5120	23	158	10	139	45.1	3e-06	27	319	-	-
query18896	2752993146	4-hydroxy-tetrahydrodipicolinate synthase	2751185711	Tateyamaria omphalii DOK1-4	23	269	6	243	73.2	1e-15	27	290	-	-
query18896	2790136228	4-hydroxy-tetrahydrodipicolinate synthase	2788500282	Yangia sp. NAT167	40	289	18	265	72.8	2e-15	27	291	-	-
query18896	2844189615	4-hydroxy-tetrahydrodipicolinate synthase	2844187691	Sulfitobacter sp. PIC-76	40	269	18	243	62.4	6e-12	27	290	-	-
query18896	2882560263	4-hydroxy-tetrahydrodipicolinate synthase	2882559697	Tropicimonas sp. IMCC34011	43	205	35	196	45.8	1e-06	27	307	-	-
query18896	2883772310	4-hydroxy-tetrahydrodipicolinate synthase	2883768972	Tropicimonas sp. IMCC6043	15	155	9	148	53.5	7e-09	27	322	-	-
query18896	2883781295	4-hydroxy-tetrahydrodipicolinate synthase	2883777802	Tropicimonas sp. IMCC34043	56	183	39	165	55.8	9e-10	27	312	-	-
query18896	2889183115	4-hydroxy-tetrahydrodipicolinate synthase	2889178456	Sulfitobacter sp. R18_1	9	259	2	243	70.9	1e-14	27	307	-	-
query18896	2890580955	4-hydroxy-tetrahydrodipicolinate synthase	2890578919	Tropicibacter sp. LMIT003	23	269	6	243	71.2	6e-15	27	290	-	-
query18896	2920913630	4-hydroxy-tetrahydrodipicolinate synthase	2920912326	Sulfitobacter sp. S0837	11	158	1	139	48.5	2e-07	27	320	-	-
query18896	638898832	4-hydroxy-tetrahydrodipicolinate synthase	638341119	Yoonia vestfoldensis SKA53	25	183	13	163	55.5	9e-10	27	296	-	-
query2274166	2514597729	4-hydroxy-tetrahydrodipicolinate synthase	2513237353	Citreicella sp. 357	23	284	6	260	73.9	6e-16	26	291	-	-
query2274166	2529190442	dihydrodipicolinate synthase	2528768207	Celeribacter indicus P73	40	269	18	243	68.2	6e-14	26	290	-	-
query2274166	2606055711	4-hydroxy-tetrahydrodipicolinate synthase	2603880180	Jannaschia aquimarina GSW-M26	38	183	16	159	52.8	9e-09	26	290	-	-
query2274166	2676890986	4-hydroxy-tetrahydrodipicolinate synthase	2675903158	Jannaschia seohaensis DSM 25227	17	184	10	171	57.4	3e-10	26	311	-	-
query2274166	2678963807	4-hydroxy-tetrahydrodipicolinate synthase	2675903694	Jhaorihella thermophila DSM 23413	20	183	2	160	50.1	5e-08	26	306	-	-
query2274166	2684521757	4-hydroxy-tetrahydrodipicolinate synthase	2681813552	Jannaschia aquimarina DSM 28248	38	183	16	159	52.8	9e-09	26	290	-	-
query2274166	2685878451	dihydrodipicolinate synthase	2684622851	Donghicola eburneus DSM 29127	40	183	18	160	65.9	3e-13	26	290	-	-
query2274166	2695055377	dihydrodipicolinate synthase	2693429899	Celeribacter indicus DSM 27257	40	269	18	243	68.2	6e-14	26	290	-	-
query2274166	2695083997	4-hydroxy-tetrahydrodipicolinate synthase	2693429906	Citreimonas salinaria DSM 26880	40	183	18	160	62.8	4e-12	26	291	-	-
query2274166	2698406268	4-hydroxy-tetrahydrodipicolinate synthase	2695421013	Cognatiyoonia sediminum DSM 28715	23	269	6	242	61.2	1e-11	26	290	-	-
query2274166	2729008165	4-hydroxy-tetrahydrodipicolinate synthase	2728369071	Aliiruegeria sabulilitoris GJMS-35	11	175	1	158	53.1	9e-09	26	305	-	-
query2274166	2729474669	dihydrodipicolinate synthase	2728369167	Celeribacter ethanolicus NH195	40	269	18	243	69.3	3e-14	26	290	-	-
query2274166	2774651846	4-hydroxy-tetrahydrodipicolinate synthase	2773857836	Antarctobacter heliothermus SMS3	18	192	6	171	65.5	7e-13	26	312	-	-
query2274166	2805077351	dihydrodipicolinate synthase	2802429340	Celeribacter ethanolicus TSPH2	40	269	18	243	70.1	1e-14	26	290	-	-
query2274166	2832238919	4-hydroxy-tetrahydrodipicolinate synthase	2832237884	Donghicola sp. KarMa	8	310	2	282	65.5	5e-13	26	305	-	-
query2274166	2832239125	4-hydroxy-tetrahydrodipicolinate synthase	2832237884	Donghicola sp. KarMa	40	183	18	160	65.9	3e-13	26	290	-	-
query2274166	2890913605	4-hydroxy-tetrahydrodipicolinate synthase	2890912079	Aliiroseovarius sp. PrR006	23	236	10	216	48.1	3e-07	26	319	-	-
query2274298	2513245604	4-hydroxy-tetrahydrodipicolinate synthase	2513237001	Marinovum algicola DG 898	23	269	6	243	68.6	6e-14	26	291	-	-
query2274298	2517497235	4-hydroxy-tetrahydrodipicolinate synthase	2517487002	Loktanella sp. SE62	26	183	12	163	43.5	8e-06	26	296	-	-
query2274298	2521646572	4-hydroxy-tetrahydrodipicolinate synthase	2521172619	Leisingera daeponensis DSM 23529	17	175	6	157	55.5	1e-09	26	304	-	-
query2274298	2521727632	dihydrodipicolinate synthase (EC 4.2.1.52)	2521172635	Loktanella vestfoldensis DSM 16212	40	183	18	159	46.6	9e-07	26	290	-	-
query2274298	2595670192	4-hydroxy-tetrahydrodipicolinate synthase	2593339298	Mameliella alba DSM 26384	22	147	8	132	44.7	5e-06	26	305	-	-
query2274298	2602597102	4-hydroxy-tetrahydrodipicolinate synthase	2602041674	Limimaricola cinnabarinus LL-001	28	231	8	225	62.4	5e-12	26	307	-	-
query2274298	2616615158	4-hydroxy-tetrahydrodipicolinate synthase	2615840718	Marinovum algicola DSM 10251	23	269	6	243	68.6	6e-14	26	291	-	-
query2274298	2616715327	4-hydroxy-tetrahydrodipicolinate synthase	2616644821	Maribius pelagius DSM 26893	40	269	18	243	61.6	8e-12	26	291	-	-
query2274298	2620326717	4-hydroxy-tetrahydrodipicolinate synthase	2619618996	Maribius salinus DSM 26892	40	269	18	243	61.6	9e-12	26	291	-	-
query2274298	2623285546	dihydrodipicolinate synthase (EC 4.2.1.52)	2622736532	Loktanella fryxellensis DSM 16213	40	269	18	242	57	3e-10	26	290	-	-
query2274298	2623468361	dihydrodipicolinate synthase (EC 4.2.1.52)	2622736595	Loktanella salsilacus DSM 16199	18	294	4	271	61.6	1e-11	26	290	-	-
query2274298	2637050124	4-hydroxy-tetrahydrodipicolinate synthase	2636415558	Mameliella alba UMTAT08	40	269	18	243	75.1	3e-16	26	291	-	-
query2274298	2637053696	4-hydroxy-tetrahydrodipicolinate synthase	2636415558	Mameliella alba UMTAT08	22	147	8	132	44.7	5e-06	26	305	-	-
query2274298	2649387245	4-hydroxy-tetrahydrodipicolinate synthase	2648501310	Loktanella sp. 5RATIMAR09	14	184	4	165	49.7	9e-08	26	305	-	-
query2274298	2664204955	4-hydroxy-tetrahydrodipicolinate synthase	2663762746	Mameliella alba CGMCC 1.7290	22	147	8	132	44.7	5e-06	26	305	-	-
query2274298	2668943884	4-hydroxy-tetrahydrodipicolinate synthase	2667527653	Leisingera sp. ANG-M6	16	158	6	139	50.8	4e-08	26	319	-	-
query2274298	2676840397	Dihydrodipicolinate synthase/N-acetylneuraminate lyase	2675903145	Loktanella sp. DSM 29012	22	126	8	108	43.5	8e-06	26	305	-	-
query2274298	2737437972	4-hydroxy-tetrahydrodipicolinate synthase	2734482799	Litoreibacter ponti DSM 100977	23	269	6	242	49.3	1e-07	26	290	-	-
query2274298	2781070527	4-hydroxy-tetrahydrodipicolinate synthase	2778261700	Marinovum sp. NP969	22	269	5	243	66.2	2e-13	26	291	-	-
query2274298	2789666678	4-hydroxy-tetrahydrodipicolinate synthase	2788500142	Mameliella alba F15	40	269	18	243	75.1	3e-16	26	291	-	-
query2274298	2789669203	4-hydroxy-tetrahydrodipicolinate synthase	2788500142	Mameliella alba F15	22	147	8	132	45.1	4e-06	26	305	-	-
query2274298	2790109848	4-hydroxy-tetrahydrodipicolinate synthase	2788500276	Mameliella sp. NP29	18	175	6	156	64.7	1e-12	26	312	-	-
query2274298	2790319237	4-hydroxy-tetrahydrodipicolinate synthase	2788500335	Maritimibacter sp. NAT7	16	179	4	159	47	8e-07	26	307	-	-
query2274298	2791966059	4-hydroxy-tetrahydrodipicolinate synthase	2791354915	Mameliella alba JL351	22	147	8	132	44.7	5e-06	26	305	-	-
query2274298	2792009456	4-hydroxy-tetrahydrodipicolinate synthase	2791354926	Mameliella alba KD53	40	269	18	243	76.3	1e-16	26	291	-	-
query2274298	2792010626	4-hydroxy-tetrahydrodipicolinate synthase	2791354926	Mameliella alba KD53	22	147	8	132	44.7	5e-06	26	305	-	-
query2274298	2792015465	4-hydroxy-tetrahydrodipicolinate synthase	2791354927	Mameliella alba L6M1-5	22	147	8	132	45.1	4e-06	26	305	-	-
query2274298	2792014174	4-hydroxy-tetrahydrodipicolinate synthase	2791354927	Mameliella alba L6M1-5	40	269	18	243	75.1	3e-16	26	291	-	-
query2274298	2813122595	4-hydroxy-tetrahydrodipicolinate synthase	2811995094	Marinovum sp. CPC58	40	269	18	243	62.8	3e-12	26	291	-	-
query2274298	2813190404	4-hydroxy-tetrahydrodipicolinate synthase	2811995125	Marinovum sp. SAT1332	40	269	18	243	62	3e-12	26	291	-	-
query2274298	2813202224	4-hydroxy-tetrahydrodipicolinate synthase	2811995129	Marinovum sp. EAC112	40	269	18	243	63.2	9e-13	26	290	-	-
query2274298	2828433610	4-hydroxy-tetrahydrodipicolinate synthase	2828431062	Loktanella ponticola DSM 101064	23	269	1	242	55.8	7e-10	26	290	-	-
query2274298	2828475038	4-hydroxy-tetrahydrodipicolinate synthase	2828474960	Mameliella phaeodactyli DSM 106184	22	147	8	132	44.7	5e-06	26	305	-	-
query2274298	2828478536	4-hydroxy-tetrahydrodipicolinate synthase	2828474960	Mameliella phaeodactyli DSM 106184	40	269	18	243	76.3	1e-16	26	291	-	-
query2274298	2830018296	4-hydroxy-tetrahydrodipicolinate synthase	2830016464	Mameliella atlantica DSM 104732	40	269	18	243	75.1	3e-16	26	291	-	-
query2274298	2830020269	4-hydroxy-tetrahydrodipicolinate synthase	2830016464	Mameliella atlantica DSM 104732	22	147	8	132	45.1	4e-06	26	305	-	-
query2274298	2833235039	4-hydroxy-tetrahydrodipicolinate synthase	2833233958	Marinovum algicola CECT 5396	23	269	6	243	68.6	6e-14	26	291	-	-
query2274298	2836646588	4-hydroxy-tetrahydrodipicolinate synthase	2836641625	Leisingera sp. NJS201	28	167	12	142	54.7	2e-09	26	305	-	-
query2274298	2891143582	4-hydroxy-tetrahydrodipicolinate synthase	2891139733	Mameliella sp. LZ-28	22	147	8	132	44.7	5e-06	26	305	-	-
query2274298	2891144110	4-hydroxy-tetrahydrodipicolinate synthase	2891139733	Mameliella sp. LZ-28	40	269	18	243	76.3	1e-16	26	291	-	-
query17517	2502319210	dihydrodipicolinate synthase	2502171179	Phaeobacter sp. LSS9	23	183	6	160	57.4	2e-10	26	290	-	-
query17517	2510181429	4-hydroxy-tetrahydrodipicolinate synthase	2510065029	Phaeobacter gallaeciensis DSM 17395	23	183	6	160	57.8	2e-10	26	290	-	-
query17517	2510755782	4-hydroxy-tetrahydrodipicolinate synthase	2510461047	Octadecabacter antarcticus 307	36	269	14	242	60.5	2e-11	26	290	-	-
query17517	2512593861	4-hydroxy-tetrahydrodipicolinate synthase	2512564006	Octadecabacter arcticus 238, DSM 13978	16	269	2	242	60.5	2e-11	26	290	-	-
query17517	2527025393	4-hydroxy-tetrahydrodipicolinate synthase	2526164698	Oceanicola sp. S124	16	122	5	104	48.1	3e-07	26	300	-	-
query17517	2541034217	dihydrodipicolinate synthase (EC 4.2.1.52)	2540341247	Oceanicola sp. HL-35	40	183	18	160	60.5	2e-11	26	291	-	-
query17517	2558535928	4-hydroxy-tetrahydrodipicolinate synthase	2558309061	Phaeobacter gallaeciensis DSM 26640	23	183	6	160	58.5	1e-10	26	290	-	-
query17517	2626711904	4-hydroxy-tetrahydrodipicolinate synthase	2626541597	Octadecabacter temperatus SB1	36	295	14	272	62.4	4e-12	26	290	-	-
query17517	2656573411	4-hydroxy-tetrahydrodipicolinate synthase	2654588005	Octadecabacter temperatus SB1	36	295	14	272	62.4	4e-12	26	290	-	-
query17517	2675856455	dihydrodipicolinate synthase	2671181183	Phaeobacter piscinae S26	23	183	6	160	57.4	2e-10	26	290	-	-
query17517	2678680923	4-hydroxy-tetrahydrodipicolinate synthase	2675903626	Phaeobacter sp. S60	23	183	6	160	57.8	2e-10	26	290	-	-
query17517	2700161460	4-hydroxy-tetrahydrodipicolinate synthase	2698536702	Octadecabacter temperatus DSM 26878	36	295	14	272	62.4	4e-12	26	290	-	-
query17517	2719800202	dihydrodipicolinate synthase	2718218026	Phaeobacter porticola P97	23	183	6	160	58.2	1e-10	26	290	-	-
query17517	2735520897	4-hydroxy-tetrahydrodipicolinate synthase	2734482185	Pelagimonas varians DSM 23678	40	269	18	243	67.4	1e-13	26	290	-	-
query17517	2776485442	4-hydroxy-tetrahydrodipicolinate synthase	2775506953	Phaeobacter piscinae P13	23	183	6	160	57.8	2e-10	26	290	-	-
query17517	2776491802	4-hydroxy-tetrahydrodipicolinate synthase	2775506955	Phaeobacter piscinae P36	23	183	6	160	57.8	2e-10	26	290	-	-
query17517	2776495913	4-hydroxy-tetrahydrodipicolinate synthase	2775506956	Phaeobacter piscinae P23/M2-4.2	23	183	6	160	57.8	2e-10	26	290	-	-
query17517	2776499799	4-hydroxy-tetrahydrodipicolinate synthase	2775506957	Phaeobacter piscinae P14	23	183	6	160	57.8	2e-10	26	290	-	-
query17517	2814049130	4-hydroxy-tetrahydrodipicolinate synthase	2811995358	Phaeobacter inhibens DOK1-1	23	183	6	160	57.4	2e-10	26	290	-	-
query17517	2814743908	4-hydroxy-tetrahydrodipicolinate synthase	2814123081	Phaeobacter gallaeciensis P75	23	183	6	160	58.5	1e-10	26	290	-	-
query17517	2814750313	4-hydroxy-tetrahydrodipicolinate synthase	2814123083	Phaeobacter gallaeciensis P128	23	183	6	160	58.5	1e-10	26	290	-	-
query17517	2814775763	4-hydroxy-tetrahydrodipicolinate synthase	2814123089	Phaeobacter gallaeciensis P129	23	183	6	160	58.5	1e-10	26	290	-	-
query17517	2814786144	4-hydroxy-tetrahydrodipicolinate synthase	2814123091	Phaeobacter gallaeciensis P63	23	183	6	160	58.5	1e-10	26	290	-	-
query17517	2814824936	4-hydroxy-tetrahydrodipicolinate synthase	2814123108	Phaeobacter gallaeciensis P11	23	183	6	160	58.5	1e-10	26	290	-	-
query17517	2814857186	4-hydroxy-tetrahydrodipicolinate synthase	2814123117	Phaeobacter gallaeciensis P73	23	183	6	160	58.5	1e-10	26	290	-	-
query17517	2815317912	4-hydroxy-tetrahydrodipicolinate synthase	2814123246	Phaeobacter inhibens P10/01/009	23	183	6	160	57.8	2e-10	26	290	-	-
query17517	2815352096	4-hydroxy-tetrahydrodipicolinate synthase	2814123257	Phaeobacter piscinae P71	23	183	6	160	57.8	2e-10	26	290	-	-
query17517	2815451208	4-hydroxy-tetrahydrodipicolinate synthase	2814123285	Phaeobacter piscinae P42	23	183	6	160	57.8	2e-10	26	290	-	-
query17517	2815463641	4-hydroxy-tetrahydrodipicolinate synthase	2814123288	Phaeobacter piscinae P18	23	183	6	160	57.8	2e-10	26	290	-	-
query17517	2832177881	4-hydroxy-tetrahydrodipicolinate synthase	2832175522	Pelagicola sp. LXJ1103	40	183	18	160	47.8	3e-07	26	291	-	-
query17517	2832785738	4-hydroxy-tetrahydrodipicolinate synthase	2832783666	Pelagimonas varians CECT 8663	40	269	18	243	67.4	1e-13	26	290	-	-
query17517	2841418997	4-hydroxy-tetrahydrodipicolinate synthase	2841416095	Phaeobacter inhibens BS107	23	183	6	160	57.8	2e-10	26	290	-	-
query17517	2889987288	4-hydroxy-tetrahydrodipicolinate synthase	2889986994	Pelagicola sp. DSW4-44	23	269	6	243	63.9	2e-12	26	290	-	-
query17517	2898957026	dihydrodipicolinate synthase/N-acetylneuraminate lyase	2898954250	Phaeobacter sp. HF9A	16	112	5	94	43.9	7e-06	26	306	-	-
query17517	639047920	dihydrodipicolinate synthase (EC 4.2.1.52)	638341140	Oceanicola granulosus HTCC2516	36	269	14	242	49.7	9e-08	26	290	-	-
query17517	641475517	dihydrodipicolinate synthase (EC 4.2.1.52)	641380432	Phaeobacter gallaeciensis BS107	23	183	6	160	57.8	2e-10	26	290	-	-
query17822	2515058465	4-hydroxy-tetrahydrodipicolinate synthase	2514885042	Rhodobacteraceae sp. HIMB11	40	269	18	243	70.5	7e-15	26	291	-	-
query17822	2521658058	4-hydroxy-tetrahydrodipicolinate synthase	2521172622	Pseudophaeobacter arcticus DSM 23566	16	158	6	139	44.3	6e-06	26	316	-	-
query17822	2551215180	4-hydroxy-tetrahydrodipicolinate synthase	2548877138	Planktomarina temperata RCA23, DSM 22400	23	261	6	239	49.3	9e-08	26	295	-	-
query17822	2654281114	4-hydroxy-tetrahydrodipicolinate synthase	2651870274	Rhodobacteraceae bacterium REDSEA-S03_B4	14	129	8	116	53.1	3e-09	26	313	-	-
query17822	2676914988	4-hydroxy-tetrahydrodipicolinate synthase	2675903164	Roseivivax halotolerans DSM 15490	40	269	18	243	67.8	7e-14	26	291	-	-
query17822	2684551639	4-hydroxy-tetrahydrodipicolinate synthase	2681813559	Roseivivax lentus DSM 29430	40	284	18	260	67.4	1e-13	26	291	-	-
query17822	2690119622	4-hydroxy-tetrahydrodipicolinate synthase	2687453774	Poseidonocella pacifica DSM 29316	40	269	18	242	65.1	6e-13	26	289	-	-
query17822	2725508026	4-hydroxy-tetrahydrodipicolinate synthase	2724679114	Ponticoccus marisrubri SJ5A-1	14	192	2	171	68.9	4e-14	26	312	-	-
query17822	2725508935	4-hydroxy-tetrahydrodipicolinate synthase	2724679114	Ponticoccus marisrubri SJ5A-1	11	236	1	212	54.7	3e-09	26	319	-	-
query17822	2728743511	4-hydroxy-tetrahydrodipicolinate synthase	2728368996	Pseudoruegeria marinistellae SF-16	17	207	9	171	53.5	6e-09	26	309	-	-
query17822	2778044517	4-hydroxy-tetrahydrodipicolinate synthase	2775507235	Pseudoruegeria sp. SK021	18	165	8	147	55.1	1e-09	26	313	-	-
query17822	2785425488	4-hydroxy-tetrahydrodipicolinate synthase	2784746780	Primorskyibacter sedentarius DSM 104836	17	175	7	158	52.4	1e-08	26	305	-	-
query17822	2792222243	4-hydroxy-tetrahydrodipicolinate synthase	2791354988	Roseivivax jejudonensis CECT 8625	40	269	18	243	64.3	1e-12	26	291	-	-
query17822	2884208892	4-hydroxy-tetrahydrodipicolinate synthase	2884205492	Roseivivax sp. THAF197b	40	284	18	260	65.5	4e-13	26	291	-	-
query17822	2884222235	4-hydroxy-tetrahydrodipicolinate synthase	2884222058	Roseivivax sp. THAF30	40	269	18	243	67.8	7e-14	26	291	-	-
query17822	2884229527	4-hydroxy-tetrahydrodipicolinate synthase	2884226019	Roseivivax sp. THAF40	40	284	18	260	65.5	4e-13	26	291	-	-
query17822	2914832179	4-hydroxy-tetrahydrodipicolinate synthase	2914827447	Pseudoruegeria sp. HB172150	40	269	18	243	68.6	6e-14	26	291	-	-
query18012	2627885391	4-hydroxy-tetrahydrodipicolinate synthase	2627853511	Roseobacter sp. CHAB-I-5 SCGC AAA076-I17 (contamination screened)	40	269	18	243	63.9	1e-12	26	291	-	-
query18012	2894895253	4-hydroxy-tetrahydrodipicolinate synthase	2894895117	Roseobacter sp. AG-903-P13	17	175	5	156	49.3	4e-08	26	303	-	-
query18012	2894907667	4-hydroxy-tetrahydrodipicolinate synthase	2894903407	Roseobacter sp. AI77	17	175	5	156	54.7	2e-09	26	303	-	-
query18012	2894955339	4-hydroxy-tetrahydrodipicolinate synthase	2894954409	Roseobacter sp. AG-914-O23	40	269	18	243	65.5	2e-13	26	291	-	-
query18012	2894957168	4-hydroxy-tetrahydrodipicolinate synthase	2894956587	Roseobacter sp. AG-359-A03	17	175	5	156	49.3	6e-08	26	303	-	-
query18012	2897643583	4-hydroxy-tetrahydrodipicolinate synthase	2897641642	Roseobacter sp. AG-461-K23	14	179	3	160	70.1	8e-15	26	298	-	-
query18012	647647047	dihydrodipicolinate synthetase	647533205	Roseobacter sp. GAI101	11	259	3	244	60.1	4e-11	26	308	-	-
query18402	2504822248	4-hydroxy-tetrahydrodipicolinate synthase	2504756015	Roseobacter sp. LE17	23	261	1	234	48.5	2e-07	26	290	-	-
query18402	2518555797	4-hydroxy-tetrahydrodipicolinate synthase	2518285587	Roseovarius mucosus DSM 17069	40	269	18	243	55.5	1e-09	26	291	-	-
query18402	2579751827	4-hydroxy-tetrahydrodipicolinate synthase	2576861823	Roseovarius sp. MCTG156(2b)	48	309	28	278	60.1	4e-11	26	292	-	-
query18402	2579755828	4-hydroxy-tetrahydrodipicolinate synthase	2576861823	Roseovarius sp. MCTG156(2b)	40	269	18	243	57	4e-10	26	291	-	-
query18402	2620332195	4-hydroxy-tetrahydrodipicolinate synthase	2619618997	Roseovarius indicus DSM 26383	41	163	23	143	44.3	7e-06	26	301	-	-
query18402	2694984833	4-hydroxy-tetrahydrodipicolinate synthase	2693429884	Roseovarius azorensis DSM 100674	40	183	18	160	51.6	2e-08	26	291	-	-
query18402	2701201479	4-hydroxy-tetrahydrodipicolinate synthase	2700988702	Roseovarius marisflavi DSM 29327	40	183	18	160	68.9	3e-14	26	291	-	-
query18402	2730461470	4-hydroxy-tetrahydrodipicolinate synthase	2728369466	Roseovarius halotolerans DSM 29507	40	269	18	243	74.3	4e-16	26	291	-	-
query18402	2731787606	4-hydroxy-tetrahydrodipicolinate synthase	2731639170	Roseobacter sp. SCGC AG-487_B13 (contamination screened)	23	269	6	243	77.4	7e-18	26	291	-	-
query18402	2731924222	4-hydroxy-tetrahydrodipicolinate synthase	2731639249	Roseobacter sp. SCGC AG-487_B10 (contamination screened)	22	144	4	120	48.5	3e-08	26	300	-	-
query18402	2733475172	4-hydroxy-tetrahydrodipicolinate synthase	2731957848	Roseovarius indicus B108 cultivar:MA	41	163	23	143	44.3	7e-06	26	301	-	-
query18402	2742209801	4-hydroxy-tetrahydrodipicolinate synthase	2740892146	Roseovarius sp. HI0049	40	269	18	243	57	5e-10	26	291	-	-
query18402	2772984765	4-hydroxy-tetrahydrodipicolinate synthase	2772190778	Roseovarius mucosus SMR3	16	285	6	259	57	4e-10	26	319	-	-
query18402	2772986756	4-hydroxy-tetrahydrodipicolinate synthase	2772190778	Roseovarius mucosus SMR3	40	269	18	243	58.2	1e-10	26	291	-	-
query18402	2790779809	4-hydroxy-tetrahydrodipicolinate synthase	2788500468	Roseovarius sp. EAC56	40	269	18	243	54.7	2e-09	26	291	-	-
query18402	2790788031	4-hydroxy-tetrahydrodipicolinate synthase	2788500470	Roseovarius sp. SAT174	40	269	18	243	54.7	1e-09	26	291	-	-
query18402	2791891379	4-hydroxy-tetrahydrodipicolinate synthase	2791354896	Roseovarius litorisediminis CECT 8287	40	269	18	243	59.3	5e-11	26	291	-	-
query18402	2792399525	4-hydroxy-tetrahydrodipicolinate synthase	2791355032	Roseovarius atlanticus R12b	15	303	2	271	73.6	9e-16	26	302	-	-
query18402	2792408900	4-hydroxy-tetrahydrodipicolinate synthase	2791355034	Roseovarius albus CECT 7450	15	310	2	278	72.4	2e-15	26	302	-	-
query18402	2792412702	dihydrodipicolinate synthase	2791355035	Roseovarius sp. 22II1-1F6A	40	269	18	243	67.4	9e-14	26	291	-	-
query18402	2828512548	4-hydroxy-tetrahydrodipicolinate synthase	2828508468	Roseovarius sp. M141	23	183	1	160	58.9	8e-11	26	291	-	-
query18402	2837138758	4-hydroxy-tetrahydrodipicolinate synthase	2837136897	Roseovarius salinarum N53	40	269	18	243	65.9	3e-13	26	291	-	-
query18402	2838953010	4-hydroxy-tetrahydrodipicolinate synthase	2838952725	Roseovarius sp. TE539	18	310	5	278	71.6	4e-15	26	302	-	-
query18402	2840614961	4-hydroxy-tetrahydrodipicolinate synthase	2840613526	Roseovarius sp. AK1035	40	269	18	243	58.2	1e-10	26	291	-	-
query18402	2840616148	4-hydroxy-tetrahydrodipicolinate synthase	2840613526	Roseovarius sp. AK1035	16	285	6	259	57	3e-10	26	319	-	-
query18402	2840895699	4-hydroxy-tetrahydrodipicolinate synthase	2840895330	Roseovarius spongiae HN-E21	23	269	6	243	57.4	2e-10	26	291	-	-
query18402	2883118519	4-hydroxy-tetrahydrodipicolinate synthase	2883117184	Roseovarius confluentis SAG6	15	303	2	271	70.9	8e-15	26	302	-	-
query18402	2883119888	4-hydroxy-tetrahydrodipicolinate synthase	2883117184	Roseovarius confluentis SAG6	17	309	3	279	91.7	3e-22	26	294	-	-
query18402	2884641903	4-hydroxy-tetrahydrodipicolinate synthase	2884637960	Roseovarius sp. THAF9	26	183	11	163	63.9	2e-12	26	313	-	-
query18402	2884645457	4-hydroxy-tetrahydrodipicolinate synthase	2884642564	Roseovarius sp. THAF8	15	303	2	271	72	4e-15	26	302	-	-
query18402	2884644733	4-hydroxy-tetrahydrodipicolinate synthase	2884642564	Roseovarius sp. THAF8	17	318	3	282	89.4	3e-21	26	294	-	-
query18402	2884651833	4-hydroxy-tetrahydrodipicolinate synthase	2884651723	Roseovarius sp. THAF27	17	318	3	282	88.6	5e-21	26	294	-	-
query18402	2884655370	4-hydroxy-tetrahydrodipicolinate synthase	2884651723	Roseovarius sp. THAF27	15	303	2	271	73.6	1e-15	26	302	-	-
query18402	2884656599	4-hydroxy-tetrahydrodipicolinate synthase	2884656269	Roseovarius faecimaris MME-070	16	310	3	279	69.3	3e-14	26	302	-	-
query18402	2895602389	4-hydroxy-tetrahydrodipicolinate synthase	2895600164	Roseovarius sp. EC-HK134 RV134	40	269	18	243	58.2	2e-10	26	291	-	-
query18402	2895603388	4-hydroxy-tetrahydrodipicolinate synthase	2895600164	Roseovarius sp. EC-HK134 RV134	16	285	6	259	57	4e-10	26	319	-	-
query18402	2895614491	4-hydroxy-tetrahydrodipicolinate synthase	2895612895	Roseovarius sp. EC-SD190 RV420	40	269	18	243	58.2	2e-10	26	291	-	-
query18402	2895615492	4-hydroxy-tetrahydrodipicolinate synthase	2895612895	Roseovarius sp. EC-SD190 RV420	16	285	6	259	57	4e-10	26	319	-	-
query18402	2935426021	4-hydroxy-tetrahydrodipicolinate synthase	2935423994	Roseovarius sp. MBR-78	40	269	18	243	65.5	4e-13	26	291	-	-
query18402	641136135	dihydrodipicolinate synthetase	640963035	Roseovarius sp. TM1035	16	285	6	259	57	3e-10	26	319	-	-
query18542	2514311571	4-hydroxy-tetrahydrodipicolinate synthase	2513237272	Ruegeria conchae TW15	28	167	12	142	52.8	9e-09	26	305	-	-
query18542	2735471439	4-hydroxy-tetrahydrodipicolinate synthase	2734482173	Ruegeria conchae DSM 29317	28	167	12	142	52.8	9e-09	26	305	-	-
query18542	2843436035	4-hydroxy-tetrahydrodipicolinate synthase	2843432611	Ruegeria sp. PBVC088	22	147	8	132	44.7	5e-06	26	305	-	-
query18542	2843434725	4-hydroxy-tetrahydrodipicolinate synthase	2843432611	Ruegeria sp. PBVC088	40	269	18	243	75.1	3e-16	26	291	-	-
query18542	2895592613	4-hydroxy-tetrahydrodipicolinate synthase	2895591741	Ruegeria sp. PrR005	14	259	4	240	52.8	1e-08	26	307	-	-
query18542	2911635147	4-hydroxy-tetrahydrodipicolinate synthase	2911631672	Ruegeria sp. HKCCD7221	10	236	14	229	51.6	2e-08	26	336	-	-
query18542	2911647734	4-hydroxy-tetrahydrodipicolinate synthase	2911645384	Ruegeria sp. HKCCD5851	40	269	18	243	63.2	3e-12	26	290	-	-
query18542	2911701818	4-hydroxy-tetrahydrodipicolinate synthase	2911701751	Ruegeria sp. HKCCD7296	40	269	18	243	63.2	3e-12	26	290	-	-
query18542	2911728177	4-hydroxy-tetrahydrodipicolinate synthase	2911723925	Ruegeria sp. HKCCD7318	40	269	18	243	63.2	3e-12	26	290	-	-
query18542	2920759709	4-hydroxy-tetrahydrodipicolinate synthase	2920755722	Ruegeria sp. HKCCA4633	40	269	18	243	63.2	3e-12	26	290	-	-
query18542	2920816838	4-hydroxy-tetrahydrodipicolinate synthase	2920813364	Ruegeria sp. HKCCD7303	40	269	18	243	63.2	3e-12	26	290	-	-
query18542	2920831816	4-hydroxy-tetrahydrodipicolinate synthase	2920829172	Ruegeria sp. HKCCA6837	17	175	6	157	50.4	5e-08	26	304	-	-
query18542	2920830122	4-hydroxy-tetrahydrodipicolinate synthase	2920829172	Ruegeria sp. HKCCA6837	40	269	18	243	63.2	3e-12	26	290	-	-
query18542	2920834599	4-hydroxy-tetrahydrodipicolinate synthase	2920833842	Ruegeria sp. HKCCA4707	10	236	14	229	51.6	2e-08	26	336	-	-
query18542	2923875507	4-hydroxy-tetrahydrodipicolinate synthase	2923871207	Ruegeria sp. HKCCD5849	40	269	18	243	63.2	3e-12	26	290	-	-
query18542	2923876742	4-hydroxy-tetrahydrodipicolinate synthase	2923875786	Ruegeria sp. HKCCA5763	40	269	18	243	63.2	3e-12	26	290	-	-
query18542	2923884869	4-hydroxy-tetrahydrodipicolinate synthase	2923880459	Ruegeria sp. HKCCD7319	40	269	18	243	63.2	3e-12	26	290	-	-
query18542	637613788	dihydrodipicolinate synthase family protein	637000267	Ruegeria pomeroyi DSS-3	17	175	6	157	54.7	2e-09	26	304	-	-
query18761	2521519325	4-hydroxy-tetrahydrodipicolinate synthase	2521172577	Sedimentitalea nanhaiensis DSM 24252	23	269	6	243	60.8	2e-11	26	291	-	-
query18761	2523509890	4-hydroxy-tetrahydrodipicolinate synthase	2523231081	Salipiger mucosus DSM 16094	20	183	6	164	45.1	4e-06	26	302	-	-
query18761	2574580911	4-hydroxy-tetrahydrodipicolinate synthase	2574179802	Sulfitobacter mediterraneus KCTC 32188	18	184	10	169	66.2	3e-13	26	307	-	-
query18761	2576120552	4-hydroxy-tetrahydrodipicolinate synthase	2574180243	Sulfitobacter donghicola DSW-25, KCTC 12864	40	269	18	243	60.5	2e-11	26	290	-	-
query18761	2580693870	4-hydroxy-tetrahydrodipicolinate synthase	2579778718	Sulfitobacter mediterraneus	18	184	10	169	65.9	4e-13	26	307	-	-
query18761	2588962223	4-hydroxy-tetrahydrodipicolinate synthase	2588253841	Sulfitobacter donghicola JCM 14565	40	269	18	243	60.5	2e-11	26	290	-	-
query18761	2616569519	4-hydroxy-tetrahydrodipicolinate synthase	2615840707	Salipiger marinus DSM 26424	17	175	5	156	57.4	4e-10	26	303	-	-
query18761	2616587185	4-hydroxy-tetrahydrodipicolinate synthase	2615840712	Salipiger aestuarii DSM 22011	23	284	10	264	73.9	7e-16	26	295	-	-
query18761	2620100845	4-hydroxy-tetrahydrodipicolinate synthase	2619618961	Shimia marina DSM 26895	23	158	10	139	45.4	2e-06	26	319	-	-
query18761	2620523393	4-hydroxy-tetrahydrodipicolinate synthase	2619619046	Shimia haliotis DSM 28453	23	228	10	205	48.5	2e-07	26	319	-	-
query18761	2635362680	4-hydroxy-tetrahydrodipicolinate synthase	2634166359	Sulfitobacter delicatus DSM 16477	11	186	1	167	50.1	7e-08	26	320	-	-
query18761	2668047671	4-hydroxy-tetrahydrodipicolinate synthase	2667527411	Sedimentitalea nanhaiensis CGMCC 1.10959	23	269	6	243	60.8	2e-11	26	291	-	-
query18761	2675848852	4-hydroxy-tetrahydrodipicolinate synthase	2671181181	Sulfitobacter mediterraneus	18	184	10	169	65.9	4e-13	26	307	-	-
query18761	2684616924	4-hydroxy-tetrahydrodipicolinate synthase	2681813578	Shimia sp. MIT1352	23	158	10	139	47	7e-07	26	319	-	-
query18761	2715024053	4-hydroxy-tetrahydrodipicolinate synthase	2713896960	Shimia marina CECT 7688	23	158	10	139	45.4	2e-06	26	319	-	-
query18761	2728150167	4-hydroxy-tetrahydrodipicolinate synthase	2724679805	Shimia sagamensis DSM 29734	17	174	6	156	60.5	2e-11	26	304	-	-
query18761	2729903393	4-hydroxy-tetrahydrodipicolinate synthase	2728369275	Shimia isoporae DSM 26433	36	269	14	243	52.4	1e-08	26	291	-	-
query18761	2735937575	4-hydroxy-tetrahydrodipicolinate synthase	2734482289	Sulfitobacter mediterraneus DSM 12244	18	184	10	169	66.2	3e-13	26	307	-	-
query18761	2742164142	4-hydroxy-tetrahydrodipicolinate synthase	2740892136	Sulfitobacter sp. HI0021	38	269	16	243	56.2	6e-10	26	291	-	-
query18761	2742169810	4-hydroxy-tetrahydrodipicolinate synthase	2740892138	Sulfitobacter sp. HI0027	38	269	16	243	56.2	6e-10	26	291	-	-
query18761	2742224214	4-hydroxy-tetrahydrodipicolinate synthase	2740892149	Sulfitobacter sp. HI0054	23	269	6	243	57.4	2e-10	26	291	-	-
query18761	2742277287	4-hydroxy-tetrahydrodipicolinate synthase	2740892160	Sulfitobacter sp. HI0076	38	269	16	243	56.2	6e-10	26	291	-	-
query18761	2742299119	4-hydroxy-tetrahydrodipicolinate synthase	2740892165	Sulfitobacter sp. HI0082	23	269	6	243	58.2	1e-10	26	291	-	-
query18761	2775391334	4-hydroxy-tetrahydrodipicolinate synthase	2773858061	Sulfitobacter pseudonitzschiae SMR1	28	310	12	282	65.9	5e-13	26	305	-	-
query18761	2821485027	4-hydroxy-tetrahydrodipicolinate synthase	2821483280	Sulfitobacter sp. east.coast.104	23	269	6	243	58.2	8e-11	26	291	-	-
query18761	2829990058	4-hydroxy-tetrahydrodipicolinate synthase	2829988960	Sagittula marina DSM 102235	40	269	18	243	65.5	6e-13	26	291	-	-
query18761	2832937323	4-hydroxy-tetrahydrodipicolinate synthase	2832936583	Salipiger pacificus YSBP01	17	175	5	156	55.1	2e-09	26	303	-	-
query18761	2834830622	4-hydroxy-tetrahydrodipicolinate synthase	2834827418	Sulfitobacter sp. EL44	18	184	10	169	65.9	4e-13	26	307	-	-
query18761	2834832359	4-hydroxy-tetrahydrodipicolinate synthase	2834831591	Sulfitobacter sp. DFL-23	28	310	12	282	65.9	5e-13	26	305	-	-
query18761	2841333276	4-hydroxy-tetrahydrodipicolinate synthase	2841330038	Sulfitobacter sp. D7	23	269	6	243	58.2	1e-10	26	291	-	-
query18761	2844183354	4-hydroxy-tetrahydrodipicolinate synthase	2844181972	Sulfitobacter sp. DFL-14	40	269	18	243	60.1	4e-11	26	291	-	-
query18761	2890362550	4-hydroxy-tetrahydrodipicolinate synthase	2890359682	Salipiger sp. PrR007	17	175	5	156	55.1	2e-09	26	303	-	-
query18761	2890454471	4-hydroxy-tetrahydrodipicolinate synthase	2890451919	Salipiger sp. SAOS 153D	17	175	5	156	54.3	3e-09	26	303	-	-
query18761	2890487261	4-hydroxy-tetrahydrodipicolinate synthase	2890487060	Salipiger sp. PrR003	17	175	5	156	55.1	2e-09	26	303	-	-
query18761	2893724623	4-hydroxy-tetrahydrodipicolinate synthase	2893723808	Shimia sp. R11_0	23	158	10	139	46.2	1e-06	26	319	-	-
query18761	2898662098	4-hydroxy-tetrahydrodipicolinate synthase	2898659724	Sulfitobacter sabulilitoris HSMS-29	23	289	6	265	73.6	8e-16	26	291	-	-
query18761	2898685983	4-hydroxy-tetrahydrodipicolinate synthase	2898683495	Sulfitobacter sp. 15WGC	23	269	6	243	57.4	2e-10	26	291	-	-
query18761	2920906461	4-hydroxy-tetrahydrodipicolinate synthase	2920903129	Sulfitobacter sp. HGT1	36	269	14	243	66.2	2e-13	26	291	-	-
query18896	2516025607	4-hydroxy-tetrahydrodipicolinate synthase	2515154190	Wenxinia marina DSM 24838	11	289	1	267	65.9	3e-13	26	297	-	-
query18896	2616599537	4-hydroxy-tetrahydrodipicolinate synthase	2615840715	Tropicimonas isoalkanivorans DSM 19548	22	183	13	173	56.2	8e-10	26	304	-	-
query18896	2698270563	4-hydroxy-tetrahydrodipicolinate synthase	2695420968	Yoonia maricola DSM 29128	36	269	14	242	49.3	1e-07	26	290	-	-
query18896	2727916510	dihydrodipicolinate synthase	2724679730	Thalassobius litoralis DSM 29506	40	295	18	273	67.8	8e-14	26	290	-	-
query18896	2735476035	4-hydroxy-tetrahydrodipicolinate synthase	2734482174	Tropicibacter phthalicicus DSM 26923	40	269	18	243	74.7	3e-16	26	290	-	-
query18896	2790437226	4-hydroxy-tetrahydrodipicolinate synthase	2788500369	Thalassobius sp. NP30	55	183	37	164	61.2	2e-11	26	304	-	-
query18896	2807321198	4-hydroxy-tetrahydrodipicolinate synthase	2806310715	Wenxinia marina DSM 24838	11	289	1	267	65.9	3e-13	26	297	-	-
query18896	2832292392	4-hydroxy-tetrahydrodipicolinate synthase	2832291267	Tropicibacter phthalicicus CECT 8649	40	269	18	243	74.7	3e-16	26	290	-	-
query18896	2882561764	4-hydroxy-tetrahydrodipicolinate synthase	2882559697	Tropicimonas sp. IMCC34011	8	128	2	115	48.1	3e-07	26	308	-	-
query18896	2883774198	4-hydroxy-tetrahydrodipicolinate synthase	2883768972	Tropicimonas sp. IMCC6043	40	183	18	160	57.8	2e-10	26	291	-	-
query18896	2889175808	4-hydroxy-tetrahydrodipicolinate synthase	2889174819	Sulfitobacter sp. R18_2	23	269	6	243	57.4	2e-10	26	291	-	-
query18896	2889179697	4-hydroxy-tetrahydrodipicolinate synthase	2889178456	Sulfitobacter sp. R18_1	23	269	6	243	57.4	3e-10	26	291	-	-
query18896	2893704029	4-hydroxy-tetrahydrodipicolinate synthase	2893701126	Tropicibacter sp. R15_0	40	269	18	243	73.2	1e-15	26	290	-	-
query18896	638899918	dihydrodipicolinate synthase (EC 4.2.1.52)	638341119	Yoonia vestfoldensis SKA53	40	183	18	159	49.3	8e-08	26	290	-	-
query2274166	2616566626	4-hydroxy-tetrahydrodipicolinate synthase	2615840706	Epibacterium multivorans DSM 26470	16	183	5	166	57	3e-10	25	300	-	-
query2274166	2617672948	dihydrodipicolinate synthase (EC 4.2.1.52)	2617270828	Aliiroseovarius halocynthiae DSM 27840	40	269	18	243	62.4	5e-12	25	291	-	-
query2274166	2636807905	4-hydroxy-tetrahydrodipicolinate synthase	2636415494	Halocynthiibacter namhaensis RA2-3	23	236	10	216	46.6	9e-07	25	319	-	-
query2274166	2655543366	4-hydroxy-tetrahydrodipicolinate synthase	2654587720	Celeribacter marinus IMCC12053	40	269	18	243	70.1	8e-15	25	290	-	-
query2274166	2689996990	4-hydroxy-tetrahydrodipicolinate synthase	2687453744	Aliiroseovarius sediminilitoris DSM 29439	16	186	6	167	44.7	3e-06	25	319	-	-
query2274166	2695080170	4-hydroxy-tetrahydrodipicolinate synthase	2693429905	Celeribacter marinus DSM 100036	40	269	18	243	70.1	8e-15	25	290	-	-
query2274166	2699774041	4-hydroxy-tetrahydrodipicolinate synthase	2698536607	Cognatishimia activa CECT 5114	26	183	10	162	59.7	4e-11	25	300	-	-
query2274166	2715032361	4-hydroxy-tetrahydrodipicolinate synthase	2713896962	Epibacterium multivorans CECT 7557	16	183	5	166	57	3e-10	25	300	-	-
query2274166	2715057235	4-hydroxy-tetrahydrodipicolinate synthase	2713896968	Cognatishimia activa CECT 5113	26	183	10	162	59.7	4e-11	25	300	-	-
query2274166	2731621934	4-hydroxy-tetrahydrodipicolinate synthase	2728369741	Brevirhabdus pacifica DSM 27767	26	183	11	163	50.4	4e-08	25	300	-	-
query2274166	2835218194	4-hydroxy-tetrahydrodipicolinate synthase	2835214827	Jannaschia formosa 12N15	14	184	14	178	47.8	5e-07	25	317	-	-
query2274166	2835215862	4-hydroxy-tetrahydrodipicolinate synthase	2835214827	Jannaschia formosa 12N15	17	175	6	157	48.9	2e-07	25	304	-	-
query2274298	2512616591	4-hydroxy-tetrahydrodipicolinate synthase	2512564009	Leisingera methylohalidivorans MB2, DSM 14336	23	186	10	167	45.8	2e-06	25	319	-	-
query2274298	2513243352	4-hydroxy-tetrahydrodipicolinate synthase	2513237001	Marinovum algicola DG 898	16	282	7	262	50.8	5e-08	25	305	-	-
query2274298	2513246573	4-hydroxy-tetrahydrodipicolinate synthase	2513237001	Marinovum algicola DG 898	17	175	5	156	53.5	6e-09	25	303	-	-
query2274298	2616717022	4-hydroxy-tetrahydrodipicolinate synthase	2616644821	Maribius pelagius DSM 26893	22	183	7	163	56.6	4e-10	25	293	-	-
query2274298	2651342451	Dihydrodipicolinate synthetase family protein	2648501806	Loktanella sp. 3ANDIMAR09	22	147	8	132	44.7	3e-06	25	305	-	-
query2274298	2657708353	4-hydroxy-tetrahydrodipicolinate synthase	2657245004	Leisingera sp. ANG-DT	22	303	10	274	61.6	1e-11	25	296	-	-
query2274298	2790317764	dihydrodipicolinate synthetase family protein	2788500335	Maritimibacter sp. NAT7	15	128	9	121	43.1	5e-06	25	161	-	-
query2274298	2792202021	4-hydroxy-tetrahydrodipicolinate synthase	2791354982	Loktanella sp. 22II-4b	26	183	11	163	50.4	4e-08	25	300	-	-
query2274298	2813122391	4-hydroxy-tetrahydrodipicolinate synthase	2811995094	Marinovum sp. CPC58	14	147	4	127	46.2	6e-07	25	225	-	-
query2274298	2813177086	4-hydroxy-tetrahydrodipicolinate synthase	2811995118	Marinovum sp. CPC320	22	269	5	243	63.9	1e-12	25	291	-	-
query2274298	2813181390	4-hydroxy-tetrahydrodipicolinate synthase	2811995119	Marinovum sp. CPC293	40	269	18	243	59.3	3e-11	25	291	-	-
query2274298	2813182447	4-hydroxy-tetrahydrodipicolinate synthase	2811995120	Marinovum sp. MED793	40	269	18	243	70.5	3e-15	25	290	-	-
query2274298	2930934298	4-hydroxy-tetrahydrodipicolinate synthase	2930931642	Marivita sp. SBSPR2	23	148	1	122	46.2	1e-06	25	294	-	-
query2274298	2930934286	4-hydroxy-tetrahydrodipicolinate synthase	2930931642	Marivita sp. SBSPR2	18	192	6	171	52	2e-08	25	312	-	-
query2274298	648278989	DapA_1	648276686	Maritimibacter alkaliphilus HTCC2654	1	176	4	172	59.7	5e-11	25	304	-	-
query17517	2585042560	4-hydroxy-tetrahydrodipicolinate synthase	2582581249	Oceanicola sp.	40	269	18	242	52	1e-08	25	290	-	-
query17517	2623241785	4-hydroxy-tetrahydrodipicolinate synthase	2622736522	Pacificibacter marinus DSM 25228	18	178	8	157	57.4	2e-10	25	311	-	-
query17517	2710622940	4-hydroxy-tetrahydrodipicolinate synthase	2710264757	Monaibacterium marinum C7	18	192	6	171	55.8	8e-10	25	312	-	-
query17517	2779698220	4-hydroxy-tetrahydrodipicolinate synthase	2778261322	Pelagibaca sp. ARS5	28	310	8	278	59.7	5e-11	25	300	-	-
query17517	2779700137	4-hydroxy-tetrahydrodipicolinate synthase	2778261322	Pelagibaca sp. ARS5	40	289	18	265	69.7	3e-14	25	291	-	-
query17517	2832670936	4-hydroxy-tetrahydrodipicolinate synthase	2832668286	Pacificibacter marinus CECT 7971	18	178	8	157	57.4	2e-10	25	311	-	-
query17517	2887560934	4-hydroxy-tetrahydrodipicolinate synthase	2887557445	Muriiphilus fusiformis HY14	22	147	7	128	52	1e-08	25	305	-	-
query17822	2558679560	dihydrodipicolinate synthase (EC 4.2.1.52)	2558309102	Pseudooceanicola nanhaiensis DSM 18065	40	183	18	160	60.5	2e-11	25	291	-	-
query17822	2558677385	4-hydroxy-tetrahydrodipicolinate synthase	2558309102	Pseudooceanicola nanhaiensis DSM 18065	11	259	3	244	48.9	2e-07	25	308	-	-
query17822	2595590612	4-hydroxy-tetrahydrodipicolinate synthase	2593339277	Planktotalea frisia DSM 23709	28	303	8	271	55.8	8e-10	25	302	-	-
query17822	2606192318	dihydrodipicolinate synthase (EC 4.2.1.52)	2603880215	Roseibaca calidilacus HL-91	40	306	19	268	65.5	4e-13	25	292	-	-
query17822	2609101658	4-hydroxy-tetrahydrodipicolinate synthase	2608642200	Rhodobacteraceae bacterium bin08	40	269	18	242	52	1e-08	25	290	-	-
query17822	2609136805	4-hydroxy-tetrahydrodipicolinate synthase	2608642210	Rhodobacteraceae bacterium bin18 (version 2)	56	184	50	178	48.1	3e-07	25	317	-	-
query17822	2610984093	4-hydroxy-tetrahydrodipicolinate synthase	2609459988	Roseivivax isoporae LMG 25204	16	179	5	162	51.2	3e-08	25	304	-	-
query17822	2623470982	4-hydroxy-tetrahydrodipicolinate synthase	2622736598	Pseudoruegeria lutimaris DSM 25294	11	175	1	158	51.2	4e-08	25	305	-	-
query17822	2635109168	4-hydroxy-tetrahydrodipicolinate synthase	2634166304	Poseidonocella sedimentorum DSM 29315	39	183	20	163	55.5	1e-09	25	300	-	-
query17822	2635111553	dihydrodipicolinate synthase	2634166304	Poseidonocella sedimentorum DSM 29315	40	269	18	242	49.7	7e-08	25	289	-	-
query17822	2654279007	4-hydroxy-tetrahydrodipicolinate synthase	2651870273	Rhodobacteraceae bacterium REDSEA-S02_B3	40	269	18	242	63.9	7e-13	25	289	-	-
query17822	2654281910	4-hydroxy-tetrahydrodipicolinate synthase	2651870274	Rhodobacteraceae bacterium REDSEA-S03_B4	40	269	18	242	63.9	7e-13	25	289	-	-
query17822	2705890272	4-hydroxy-tetrahydrodipicolinate synthase	2703719202	Planktotalea frisia SH6-1	28	303	8	271	55.8	8e-10	25	302	-	-
query17822	2724219650	4-hydroxy-tetrahydrodipicolinate synthase	2721755848	Pseudooceanicola antarcticus CGMCC 1.12662	9	259	2	244	49.3	1e-07	25	308	-	-
query17822	2778046176	4-hydroxy-tetrahydrodipicolinate synthase	2775507235	Pseudoruegeria sp. SK021	23	319	13	313	54.3	3e-09	25	319	-	-
query17822	2889714541	4-hydroxy-tetrahydrodipicolinate synthase	2889710936	Poseidonocella sp. HB161398	40	292	18	283	64.7	1e-12	25	290	-	-
query17822	647671300	dihydrodipicolinate synthetase	647533201	Rhodobacteraceae bacterium KLH11	23	236	10	212	44.7	4e-06	25	319	-	-
query18012	2894896444	4-hydroxy-tetrahydrodipicolinate synthase	2894895117	Roseobacter sp. AG-903-P13	28	173	8	152	50.8	1e-08	25	302	-	-
query18012	2894961426	4-hydroxy-tetrahydrodipicolinate synthase	2894959566	Roseobacter sp. AG-911-A11	22	144	4	120	52	7e-09	25	302	-	-
query18012	2897641720	4-hydroxy-tetrahydrodipicolinate synthase	2897641642	Roseobacter sp. AG-461-K23	22	269	5	243	63.5	2e-12	25	291	-	-
query18012	2911498929	4-hydroxy-tetrahydrodipicolinate synthase	2911496281	Roseobacter sp. HKCCD8626	20	148	8	133	43.9	8e-06	25	305	-	-
query18012	2911505011	4-hydroxy-tetrahydrodipicolinate synthase	2911500807	Roseobacter sp. HKCCD9073	20	148	8	133	43.9	8e-06	25	305	-	-
query18012	2911512609	4-hydroxy-tetrahydrodipicolinate synthase	2911509878	Roseobacter sp. HKCCD8284	20	148	8	133	43.9	8e-06	25	305	-	-
query18012	2911517174	4-hydroxy-tetrahydrodipicolinate synthase	2911514480	Roseobacter sp. HKCCD8654	20	148	8	133	43.9	8e-06	25	305	-	-
query18012	2911522407	4-hydroxy-tetrahydrodipicolinate synthase	2911519013	Roseobacter sp. HKCCD8267	20	148	8	133	43.9	8e-06	25	305	-	-
query18012	2911525131	4-hydroxy-tetrahydrodipicolinate synthase	2911523540	Roseobacter sp. HKCCD8487	20	148	8	133	43.9	8e-06	25	305	-	-
query18012	2911532218	4-hydroxy-tetrahydrodipicolinate synthase	2911528077	Roseobacter sp. HKCCD6795	20	148	8	133	43.9	8e-06	25	305	-	-
query18012	2911534436	4-hydroxy-tetrahydrodipicolinate synthase	2911532623	Roseobacter sp. HKCCD7422	20	148	8	133	43.9	8e-06	25	305	-	-
query18012	2911538995	4-hydroxy-tetrahydrodipicolinate synthase	2911537148	Roseobacter sp. HKCCD8269	20	148	8	133	43.9	8e-06	25	305	-	-
query18012	2911543530	4-hydroxy-tetrahydrodipicolinate synthase	2911541684	Roseobacter sp. HKCCD8411	20	148	8	133	43.9	8e-06	25	305	-	-
query18012	2911549068	4-hydroxy-tetrahydrodipicolinate synthase	2911546201	Roseobacter sp. HKCCD7120-1	20	148	8	133	43.9	8e-06	25	305	-	-
query18012	2911553564	4-hydroxy-tetrahydrodipicolinate synthase	2911550720	Roseobacter sp. HKCCD7100	20	148	8	133	43.9	8e-06	25	305	-	-
query18012	2911557075	4-hydroxy-tetrahydrodipicolinate synthase	2911555245	Roseobacter sp. HKCCD7780	20	148	8	133	43.9	8e-06	25	305	-	-
query18012	2911565495	4-hydroxy-tetrahydrodipicolinate synthase	2911563665	Roseobacter sp. HKCCD5914	20	148	8	133	43.9	8e-06	25	305	-	-
query18012	2911575785	4-hydroxy-tetrahydrodipicolinate synthase	2911571396	Roseobacter sp. HKCCD6575	20	148	8	133	43.9	8e-06	25	305	-	-
query18012	2911580312	4-hydroxy-tetrahydrodipicolinate synthase	2911575928	Roseobacter sp. HKCCD8914	20	148	8	133	43.9	8e-06	25	305	-	-
query18012	2911583108	4-hydroxy-tetrahydrodipicolinate synthase	2911580455	Roseobacter sp. HKCCD9159	20	148	8	133	43.9	8e-06	25	305	-	-
query18012	2911587635	4-hydroxy-tetrahydrodipicolinate synthase	2911584976	Roseobacter sp. HKCCD8268	20	148	8	133	43.9	8e-06	25	305	-	-
query18012	2911592201	4-hydroxy-tetrahydrodipicolinate synthase	2911589498	Roseobacter sp. HKCCD8413	20	148	8	133	43.9	8e-06	25	305	-	-
query18012	2915465966	4-hydroxy-tetrahydrodipicolinate synthase	2915464125	Roseobacter sp. HKCCD9054-2	20	148	8	133	43.9	8e-06	25	305	-	-
query18012	2915470561	4-hydroxy-tetrahydrodipicolinate synthase	2915468665	Roseobacter sp. HKCCD8503	20	148	8	133	43.9	8e-06	25	305	-	-
query18012	2915477591	4-hydroxy-tetrahydrodipicolinate synthase	2915473189	Roseobacter sp. HKCCD7120-2	20	148	8	133	43.9	8e-06	25	305	-	-
query18012	2915480537	4-hydroxy-tetrahydrodipicolinate synthase	2915477734	Roseobacter sp. HKCCD8134	20	148	8	133	43.9	8e-06	25	305	-	-
query18012	2915486588	4-hydroxy-tetrahydrodipicolinate synthase	2915482273	Roseobacter sp. HKCCD5916	20	148	8	133	43.9	8e-06	25	305	-	-
query18012	2915491000	4-hydroxy-tetrahydrodipicolinate synthase	2915486815	Roseobacter sp. HKCCD7632	20	148	8	133	43.9	8e-06	25	305	-	-
query18012	2915493181	4-hydroxy-tetrahydrodipicolinate synthase	2915491346	Roseobacter sp. HKCCD7397	20	148	8	133	43.9	8e-06	25	305	-	-
query18012	2915498570	4-hydroxy-tetrahydrodipicolinate synthase	2915495867	Roseobacter sp. HKCCD8414	20	148	8	133	43.9	8e-06	25	305	-	-
query18012	2915503234	4-hydroxy-tetrahydrodipicolinate synthase	2915500390	Roseobacter sp. HKCCD5928	20	148	8	133	43.9	8e-06	25	305	-	-
query18012	2915511142	4-hydroxy-tetrahydrodipicolinate synthase	2915509281	Roseobacter sp. HKCCD8430-2	20	148	8	133	43.9	8e-06	25	305	-	-
query18012	2915515674	4-hydroxy-tetrahydrodipicolinate synthase	2915513821	Roseobacter sp. HKCCD9050	20	148	8	133	43.9	8e-06	25	305	-	-
query18012	2915522634	4-hydroxy-tetrahydrodipicolinate synthase	2915518348	Roseobacter sp. HKCCD6547	20	148	8	133	43.9	8e-06	25	305	-	-
query18012	2915527082	4-hydroxy-tetrahydrodipicolinate synthase	2915522879	Roseobacter sp. HKCCD9025	20	148	8	133	43.9	8e-06	25	305	-	-
query18012	2920729568	4-hydroxy-tetrahydrodipicolinate synthase	2920726587	Roseobacter sp. HKCCD9032	20	148	8	133	43.9	8e-06	25	305	-	-
query18012	2920735421	4-hydroxy-tetrahydrodipicolinate synthase	2920731116	Roseobacter sp. HKCCD9019	20	148	8	133	43.9	8e-06	25	305	-	-
query18012	2921050492	4-hydroxy-tetrahydrodipicolinate synthase	2921048657	Roseobacter sp. HKCCD9043	20	148	8	133	43.9	8e-06	25	305	-	-
query18012	2921055870	4-hydroxy-tetrahydrodipicolinate synthase	2921053185	Roseobacter sp. HKCCD8434	20	148	8	133	43.9	8e-06	25	305	-	-
query18012	2921061989	4-hydroxy-tetrahydrodipicolinate synthase	2921057721	Roseobacter sp. HKCCD6301	20	148	8	133	43.9	8e-06	25	305	-	-
query18012	2921065642	4-hydroxy-tetrahydrodipicolinate synthase	2921062229	Roseobacter sp. HKCCD9010	20	148	8	133	43.9	8e-06	25	305	-	-
query18012	2921070877	4-hydroxy-tetrahydrodipicolinate synthase	2921066753	Roseobacter sp. HKCCD7538	20	148	8	133	43.9	8e-06	25	305	-	-
query18012	2921075604	4-hydroxy-tetrahydrodipicolinate synthase	2921071294	Roseobacter sp. HKCCD6491	20	148	8	133	43.9	8e-06	25	305	-	-
query18012	2921079914	4-hydroxy-tetrahydrodipicolinate synthase	2921075820	Roseobacter sp. HKCCD5930	20	148	8	133	43.9	8e-06	25	305	-	-
query18012	2923904658	4-hydroxy-tetrahydrodipicolinate synthase	2923902804	Roseobacter sp. HKCCD9026	20	148	8	133	43.9	8e-06	25	305	-	-
query18012	2923909565	4-hydroxy-tetrahydrodipicolinate synthase	2923907329	Roseobacter sp. HKCCD8882	20	148	8	133	43.9	8e-06	25	305	-	-
query18012	2923916249	4-hydroxy-tetrahydrodipicolinate synthase	2923911851	Roseobacter sp. HKCCD8768	20	148	8	133	43.9	8e-06	25	305	-	-
query18012	2923919147	4-hydroxy-tetrahydrodipicolinate synthase	2923916391	Roseobacter sp. HKCCD6925	20	148	8	133	43.9	8e-06	25	305	-	-
query18012	2923923957	4-hydroxy-tetrahydrodipicolinate synthase	2923920920	Roseobacter sp. HKCCD9199	20	148	8	133	43.9	8e-06	25	305	-	-
query18012	2923929767	4-hydroxy-tetrahydrodipicolinate synthase	2923925444	Roseobacter sp. HKCCD6540	20	148	8	133	43.9	8e-06	25	305	-	-
query18012	2923934217	4-hydroxy-tetrahydrodipicolinate synthase	2923929985	Roseobacter sp. HKCCD5935	20	148	8	133	43.9	8e-06	25	305	-	-
query18012	2923938782	4-hydroxy-tetrahydrodipicolinate synthase	2923934507	Roseobacter sp. HKCCD5927	20	148	8	133	43.9	8e-06	25	305	-	-
query18012	2923940877	4-hydroxy-tetrahydrodipicolinate synthase	2923939028	Roseobacter sp. HKCCD7924	20	148	8	133	43.9	8e-06	25	305	-	-
query18012	2923946357	4-hydroxy-tetrahydrodipicolinate synthase	2923943571	Roseobacter sp. HKCCD8272	20	148	8	133	43.9	8e-06	25	305	-	-
query18012	2923952500	4-hydroxy-tetrahydrodipicolinate synthase	2923948095	Roseobacter sp. HKCCD8198	20	148	8	133	43.9	8e-06	25	305	-	-
query18012	2923955451	4-hydroxy-tetrahydrodipicolinate synthase	2923952642	Roseobacter sp. HKCCD5941	20	148	8	133	43.9	8e-06	25	305	-	-
query18012	2923959825	4-hydroxy-tetrahydrodipicolinate synthase	2923957172	Roseobacter sp. HKCCD8192	20	148	8	133	43.9	8e-06	25	305	-	-
query18012	2936711673	dihydrodipicolinate synthase/N-acetylneuraminate lyase	2936708700	Roseobacter sp. HKCCD8877	20	148	8	133	43.9	8e-06	25	305	-	-
query18012	2936715873	dihydrodipicolinate synthase/N-acetylneuraminate lyase	2936713224	Roseobacter sp. HKCCD9041	20	148	8	133	43.9	8e-06	25	305	-	-
query18012	2936722044	dihydrodipicolinate synthase/N-acetylneuraminate lyase	2936717744	Roseobacter sp. HKCCD8486	20	148	8	133	43.9	8e-06	25	305	-	-
query18012	2936724198	dihydrodipicolinate synthase/N-acetylneuraminate lyase	2936722263	Roseobacter sp. HKCCD9055	20	148	8	133	43.9	8e-06	25	305	-	-
query18012	2936731188	dihydrodipicolinate synthase/N-acetylneuraminate lyase	2936726794	Roseobacter sp. HKCCD9061	20	148	8	133	43.9	8e-06	25	305	-	-
query18012	2936733989	dihydrodipicolinate synthase/N-acetylneuraminate lyase	2936731329	Roseobacter sp. HKCCD8431	20	148	8	133	43.9	8e-06	25	305	-	-
query18012	2936738540	dihydrodipicolinate synthase/N-acetylneuraminate lyase	2936735848	Roseobacter sp. HKCCD8515	20	148	8	133	43.9	8e-06	25	305	-	-
query18012	2936743362	dihydrodipicolinate synthase/N-acetylneuraminate lyase	2936740367	Roseobacter sp. HKCCD8481	20	148	8	133	43.9	8e-06	25	305	-	-
query18012	2936749173	dihydrodipicolinate synthase/N-acetylneuraminate lyase	2936744882	Roseobacter sp. HKCCD5934	20	148	8	133	43.9	8e-06	25	305	-	-
query18012	2936751609	dihydrodipicolinate synthase/N-acetylneuraminate lyase	2936749411	Roseobacter sp. HKCCD7100-2	20	148	8	133	43.9	8e-06	25	305	-	-
query18012	2936756634	dihydrodipicolinate synthase/N-acetylneuraminate lyase	2936753948	Roseobacter sp. HKCCD8769	20	148	8	133	43.9	8e-06	25	305	-	-
query18012	2936761127	dihydrodipicolinate synthase/N-acetylneuraminate lyase	2936758465	Roseobacter sp. HKCCD7635	20	148	8	133	43.9	8e-06	25	305	-	-
query18012	2936767265	dihydrodipicolinate synthase/N-acetylneuraminate lyase	2936762981	Roseobacter sp. HKCCD8831	20	148	8	133	43.9	8e-06	25	305	-	-
query18012	2936770568	dihydrodipicolinate synthase/N-acetylneuraminate lyase	2936767530	Roseobacter sp. HKCCD7391	20	148	8	133	43.9	8e-06	25	305	-	-
query18012	2936776200	dihydrodipicolinate synthase/N-acetylneuraminate lyase	2936772071	Roseobacter sp. HKCCD5856	20	148	8	133	43.9	8e-06	25	305	-	-
query18012	2936779401	dihydrodipicolinate synthase/N-acetylneuraminate lyase	2936776595	Roseobacter sp. HKCCD5941-2	20	148	8	133	43.9	8e-06	25	305	-	-
query18012	2936782959	dihydrodipicolinate synthase/N-acetylneuraminate lyase	2936781121	Roseobacter sp. HKCCD9039	20	148	8	133	43.9	8e-06	25	305	-	-
query18012	2936787493	dihydrodipicolinate synthase/N-acetylneuraminate lyase	2936785653	Roseobacter sp. HKCCD7906	20	148	8	133	43.9	8e-06	25	305	-	-
query18012	2936793354	dihydrodipicolinate synthase/N-acetylneuraminate lyase	2936790163	Roseobacter sp. HKCCD8309	20	148	8	133	43.9	8e-06	25	305	-	-
query18012	2936796548	dihydrodipicolinate synthase/N-acetylneuraminate lyase	2936794691	Roseobacter sp. HKCCD8721	20	148	8	133	43.9	8e-06	25	305	-	-
query18402	2521339136	4-hydroxy-tetrahydrodipicolinate synthase	2521172529	Rubellimicrobium thermophilum DSM 16684	17	310	4	278	62.4	5e-12	25	303	-	-
query18402	2523876085	4-hydroxy-tetrahydrodipicolinate synthase	2523533591	Rubellimicrobium mesophilum DSM 19309	17	310	4	278	55.8	1e-09	25	312	-	-
query18402	2620333290	4-hydroxy-tetrahydrodipicolinate synthase	2619618997	Roseovarius indicus DSM 26383	15	310	2	278	69.3	3e-14	25	302	-	-
query18402	2620331020	4-hydroxy-tetrahydrodipicolinate synthase	2619618997	Roseovarius indicus DSM 26383	47	284	7	246	74.3	5e-16	25	272	-	-
query18402	2624503315	4-hydroxy-tetrahydrodipicolinate synthase	2623620449	Roseovarius tolerans EL164	17	310	8	282	58.2	1e-10	25	305	-	-
query18402	2627891363	4-hydroxy-tetrahydrodipicolinate synthase	2627853513	Roseobacter sp. SAG-O19 SCGC AAA015-L03 (contamination screened)	40	269	18	242	63.2	8e-13	25	289	-	-
query18402	2627892952	4-hydroxy-tetrahydrodipicolinate synthase	2627853514	Roseobacter sp. SAG-O19 SCGC AAA160-J18 (contamination screened)	15	310	2	278	55.5	5e-10	25	302	-	-
query18402	2701217140	4-hydroxy-tetrahydrodipicolinate synthase	2700988706	Roseovarius pacificus DSM 29589	40	269	18	243	59.3	7e-11	25	291	-	-
query18402	2701217092	4-hydroxy-tetrahydrodipicolinate synthase	2700988706	Roseovarius pacificus DSM 29589	18	310	5	278	65.5	5e-13	25	302	-	-
query18402	2730461663	4-hydroxy-tetrahydrodipicolinate synthase	2728369466	Roseovarius halotolerans DSM 29507	15	309	6	281	87.4	1e-20	25	296	-	-
query18402	2733475954	4-hydroxy-tetrahydrodipicolinate synthase	2731957848	Roseovarius indicus B108 cultivar:MA	15	310	2	278	69.3	3e-14	25	302	-	-
query18402	2733473805	4-hydroxy-tetrahydrodipicolinate synthase	2731957848	Roseovarius indicus B108 cultivar:MA	47	284	7	246	74.3	5e-16	25	272	-	-
query18402	2742206258	4-hydroxy-tetrahydrodipicolinate synthase	2740892146	Roseovarius sp. HI0049	17	282	8	262	48.9	2e-07	25	307	-	-
query18402	2742366957	4-hydroxy-tetrahydrodipicolinate synthase	2740892180	Roseovarius tolerans EL-164	17	310	8	282	58.2	1e-10	25	305	-	-
query18402	2790774912	4-hydroxy-tetrahydrodipicolinate synthase	2788500466	Roseovarius sp. SP300	23	269	6	243	63.5	2e-12	25	291	-	-
query18402	2790778829	4-hydroxy-tetrahydrodipicolinate synthase	2788500467	Roseovarius sp. EAC48	10	280	4	260	63.2	2e-12	25	305	-	-
query18402	2790785299	4-hydroxy-tetrahydrodipicolinate synthase	2788500469	Roseovarius sp. NAT17	23	269	6	243	63.5	2e-12	25	291	-	-
query18402	2792411179	4-hydroxy-tetrahydrodipicolinate synthase	2791355034	Roseovarius albus CECT 7450	22	303	10	274	67	2e-13	25	296	-	-
query18402	2792408037	4-hydroxy-tetrahydrodipicolinate synthase	2791355034	Roseovarius albus CECT 7450	23	236	10	216	48.5	2e-07	25	319	-	-
query18402	2828511616	4-hydroxy-tetrahydrodipicolinate synthase	2828508468	Roseovarius sp. M141	57	184	51	178	48.5	2e-07	25	317	-	-
query18402	2834246673	4-hydroxy-tetrahydrodipicolinate synthase	2834245819	Roseovarius sp. EL26	17	310	4	278	67.4	1e-13	25	302	-	-
query18402	2840909621	4-hydroxy-tetrahydrodipicolinate synthase	2840908651	Roseovarius nitratireducens TFZ	40	269	18	243	61.6	8e-12	25	291	-	-
query18402	2843398880	4-hydroxy-tetrahydrodipicolinate synthase	2843396798	Roseovarius sp. GCL-8	40	269	18	243	63.2	3e-12	25	291	-	-
query18402	2884641375	4-hydroxy-tetrahydrodipicolinate synthase	2884637960	Roseovarius sp. THAF9	15	303	2	271	68.9	3e-14	25	302	-	-
query18402	2884659450	4-hydroxy-tetrahydrodipicolinate synthase	2884656269	Roseovarius faecimaris MME-070	40	269	18	243	58.5	8e-11	25	291	-	-
query18402	2884660676	4-hydroxy-tetrahydrodipicolinate synthase	2884660177	Roseovarius sp. A46	40	269	18	243	62	6e-12	25	291	-	-
query18402	2884668697	4-hydroxy-tetrahydrodipicolinate synthase	2884667308	Roseovarius sp. A-2	17	310	8	282	63.5	3e-12	25	305	-	-
query18402	2895599856	4-hydroxy-tetrahydrodipicolinate synthase	2895596700	Roseovarius gahaiensis ghw877	40	269	18	243	59.7	3e-11	25	291	-	-
query18402	2895607085	4-hydroxy-tetrahydrodipicolinate synthase	2895604787	Roseovarius aestuariivivens GHTF-24	40	269	18	243	66.6	2e-13	25	291	-	-
query18402	2913278873	4-hydroxy-tetrahydrodipicolinate synthase	2913276826	Rubellimicrobium aerolatum DSM 19297	48	310	28	278	54.3	2e-09	25	312	-	-
query18402	641135572	dihydrodipicolinate synthase	640963035	Roseovarius sp. TM1035	40	269	1	226	56.6	4e-10	25	274	-	-
query18542	2635754555	4-hydroxy-tetrahydrodipicolinate synthase	2634166458	Ruegeria sp. 6PALISEP08	22	303	10	274	62.4	5e-12	25	296	-	-
query18542	2661074651	4-hydroxy-tetrahydrodipicolinate synthase	2660238111	Ruegeria sp. ANG-R	23	236	10	212	47.4	5e-07	25	319	-	-
query18542	2694939489	4-hydroxy-tetrahydrodipicolinate synthase	2693429872	Ruegeria halocynthiae DSM 27839	23	236	10	212	48.9	2e-07	25	319	-	-
query18542	2698138184	4-hydroxy-tetrahydrodipicolinate synthase	2695420938	Ruegeria intermedia DSM 29341	16	236	2	212	53.1	6e-09	25	319	-	-
query18542	2725535079	4-hydroxy-tetrahydrodipicolinate synthase	2724679120	Ruegeria marisrubri ZGT118	28	310	12	282	59.3	6e-11	25	305	-	-
query18542	2843421970	4-hydroxy-tetrahydrodipicolinate synthase	2843420179	Ruegeria sp. EL01	16	155	14	152	53.1	8e-09	25	324	-	-
query18542	2911640622	4-hydroxy-tetrahydrodipicolinate synthase	2911639316	Ruegeria sp. HKCCD8929	17	175	4	155	54.7	3e-09	25	302	-	-
query18542	2911644825	4-hydroxy-tetrahydrodipicolinate synthase	2911639316	Ruegeria sp. HKCCD8929	11	158	1	144	44.3	8e-06	25	296	-	-
query18542	2911648798	4-hydroxy-tetrahydrodipicolinate synthase	2911645384	Ruegeria sp. HKCCD5851	23	236	10	212	46.2	1e-06	25	319	-	-
query18542	2911656854	4-hydroxy-tetrahydrodipicolinate synthase	2911654447	Ruegeria sp. HKCCC2112	22	236	9	216	47.8	4e-07	25	319	-	-
query18542	2911659788	4-hydroxy-tetrahydrodipicolinate synthase	2911658885	Ruegeria sp. HKCCC2117	22	236	9	216	47.8	4e-07	25	319	-	-
query18542	2911672028	4-hydroxy-tetrahydrodipicolinate synthase	2911667563	Ruegeria sp. HKCCD4332	22	236	9	216	47.8	4e-07	25	319	-	-
query18542	2911681197	4-hydroxy-tetrahydrodipicolinate synthase	2911680932	Ruegeria sp. HKCCA5491	23	268	10	251	49.3	1e-07	25	319	-	-
query18542	2911705181	4-hydroxy-tetrahydrodipicolinate synthase	2911701751	Ruegeria sp. HKCCD7296	23	236	10	212	46.2	1e-06	25	319	-	-
query18542	2911714847	4-hydroxy-tetrahydrodipicolinate synthase	2911710793	Ruegeria sp. HKCCD9179	22	236	9	216	47.8	4e-07	25	319	-	-
query18542	2911721315	4-hydroxy-tetrahydrodipicolinate synthase	2911719230	Ruegeria sp. HKCCD4318	22	236	9	216	47.8	4e-07	25	319	-	-
query18542	2911725523	4-hydroxy-tetrahydrodipicolinate synthase	2911723925	Ruegeria sp. HKCCD7318	23	236	10	212	46.2	1e-06	25	319	-	-
query18542	2920757780	4-hydroxy-tetrahydrodipicolinate synthase	2920755722	Ruegeria sp. HKCCA4633	23	236	10	212	46.2	1e-06	25	319	-	-
query18542	2920784637	4-hydroxy-tetrahydrodipicolinate synthase	2920780691	Ruegeria sp. HKCCA5929	22	236	9	216	47.8	4e-07	25	319	-	-
query18542	2920800391	4-hydroxy-tetrahydrodipicolinate synthase	2920796048	Ruegeria sp. HKCCD4318-2	22	236	9	216	47.8	4e-07	25	319	-	-
query18542	2920809177	4-hydroxy-tetrahydrodipicolinate synthase	2920804904	Ruegeria sp. HKCCD4884	22	236	9	216	48.1	3e-07	25	319	-	-
query18542	2920813518	4-hydroxy-tetrahydrodipicolinate synthase	2920813364	Ruegeria sp. HKCCD7303	23	236	10	212	46.2	1e-06	25	319	-	-
query18542	2920821860	4-hydroxy-tetrahydrodipicolinate synthase	2920817954	Ruegeria sp. HKCCD6109	22	236	9	216	47.8	4e-07	25	319	-	-
query18542	2920833488	4-hydroxy-tetrahydrodipicolinate synthase	2920829172	Ruegeria sp. HKCCA6837	23	236	10	212	46.6	1e-06	25	319	-	-
query18542	2923862257	4-hydroxy-tetrahydrodipicolinate synthase	2923857839	Ruegeria sp. HKCCD4315	22	236	9	216	47.8	4e-07	25	319	-	-
query18542	2923864538	4-hydroxy-tetrahydrodipicolinate synthase	2923862544	Ruegeria sp. HKCCC2111	22	236	9	216	47.8	4e-07	25	319	-	-
query18542	2923873934	4-hydroxy-tetrahydrodipicolinate synthase	2923871207	Ruegeria sp. HKCCD5849	23	236	10	212	46.2	1e-06	25	319	-	-
query18542	2923878999	4-hydroxy-tetrahydrodipicolinate synthase	2923875786	Ruegeria sp. HKCCA5763	23	236	10	212	46.2	1e-06	25	319	-	-
query18542	2923880614	4-hydroxy-tetrahydrodipicolinate synthase	2923880459	Ruegeria sp. HKCCD7319	23	236	10	212	46.2	1e-06	25	319	-	-
query18542	2923893581	4-hydroxy-tetrahydrodipicolinate synthase	2923889555	Ruegeria sp. THAF57	23	236	27	229	47	8e-07	25	336	-	-
query18761	2575897059	4-hydroxy-tetrahydrodipicolinate synthase	2574180182	Sulfitobacter noctilucicola NB-77	18	302	9	278	58.2	2e-10	25	304	-	-
query18761	2581484823	4-hydroxy-tetrahydrodipicolinate synthase	2579778904	Sulfitobacter guttiformis KCTC 32187	15	232	7	203	71.2	5e-15	25	307	-	-
query18761	2616567799	4-hydroxy-tetrahydrodipicolinate synthase	2615840707	Salipiger marinus DSM 26424	40	289	18	267	67.8	9e-14	25	291	-	-
query18761	2617877934	4-hydroxy-tetrahydrodipicolinate synthase	2617270881	Salipiger pacificus CGMCC 1.3455	39	269	17	243	64.3	2e-12	25	291	-	-
query18761	2617879866	4-hydroxy-tetrahydrodipicolinate synthase	2617270881	Salipiger pacificus CGMCC 1.3455	11	176	1	155	53.9	6e-09	25	311	-	-
query18761	2617879977	4-hydroxy-tetrahydrodipicolinate synthase	2617270881	Salipiger pacificus CGMCC 1.3455	15	259	7	244	48.1	4e-07	25	308	-	-
query18761	2617882069	4-hydroxy-tetrahydrodipicolinate synthase	2617270881	Salipiger pacificus CGMCC 1.3455	43	310	24	283	63.2	4e-12	25	299	-	-
query18761	2620103380	4-hydroxy-tetrahydrodipicolinate synthase	2619618962	Salipiger pacificus DSM 26894	39	269	17	243	64.3	2e-12	25	291	-	-
query18761	2620105429	4-hydroxy-tetrahydrodipicolinate synthase	2619618962	Salipiger pacificus DSM 26894	43	310	24	283	63.2	4e-12	25	299	-	-
query18761	2620105011	4-hydroxy-tetrahydrodipicolinate synthase	2619618962	Salipiger pacificus DSM 26894	11	176	1	155	53.9	6e-09	25	311	-	-
query18761	2620105121	4-hydroxy-tetrahydrodipicolinate synthase	2619618962	Salipiger pacificus DSM 26894	15	259	7	244	48.1	4e-07	25	308	-	-
query18761	2737512783	4-hydroxy-tetrahydrodipicolinate synthase	2737471612	Sulfitobacter guttiformis DSM 11458	15	232	7	203	71.2	5e-15	25	307	-	-
query18761	2746517082	4-hydroxy-tetrahydrodipicolinate synthase	2744055004	Salipiger sp. CCB-MM3	11	259	3	244	52.4	2e-08	25	308	-	-
query18761	2758479785	4-hydroxy-tetrahydrodipicolinate synthase	2757320866	Salipiger abyssi JLT2014	40	269	18	243	60.8	2e-11	25	291	-	-
query18761	2835531752	4-hydroxy-tetrahydrodipicolinate synthase	2835529578	Sulfitobacter noctilucicola DSM 101015	18	302	9	278	58.2	2e-10	25	304	-	-
query18761	2884119912	4-hydroxy-tetrahydrodipicolinate synthase	2884117770	Shimia sediminis ZQ172	17	284	8	264	52.4	1e-08	25	305	-	-
query18761	2885002309	4-hydroxy-tetrahydrodipicolinate synthase	2885001588	Sulfitobacter sp. EhC04	40	294	18	272	64.3	1e-12	25	291	-	-
query18761	2890382553	dihydrodipicolinate synthase/N-acetylneuraminate lyase	2890379745	Salipiger sp. PrR002	11	144	3	127	46.6	3e-07	25	141	-	-
query18761	2890452283	4-hydroxy-tetrahydrodipicolinate synthase	2890451919	Salipiger sp. SAOS 153D	39	269	17	243	63.2	3e-12	25	291	-	-
query18761	2890460337	dihydrodipicolinate synthase/N-acetylneuraminate lyase	2890457238	Salipiger sp. PrR004	11	144	3	127	46.6	3e-07	25	141	-	-
query18761	641467039	dihydrodipicolinate synthase	641380424	Sulfitobacter indolifex HEL-45	23	269	6	243	68.2	5e-14	25	291	-	-
query18761	641466615	dihydrodipicolinate synthase family protein	641380424	Sulfitobacter indolifex HEL-45	17	180	5	161	51.6	2e-08	25	304	-	-
query18761	648284403	putative dihydrodipicolinate synthetase	648276709	Salipiger bermudensis HTCC2601	48	254	28	231	75.1	3e-16	25	293	-	-
query18761	648288169	dihydrodipicolinate synthase	648276709	Salipiger bermudensis HTCC2601	40	289	13	260	69.3	3e-14	25	286	-	-
query18761	648285655	Dihydrodipicolinate synthetase	648276709	Salipiger bermudensis HTCC2601	28	310	8	278	58.5	2e-10	25	300	-	-
query18761	648284591	dihydrodipicolinate synthase family protein	648276709	Salipiger bermudensis HTCC2601	6	175	4	162	46.2	1e-06	25	309	-	-
query18761	648286448	dihydrodipicolinate synthase	648276709	Salipiger bermudensis HTCC2601	11	270	3	251	45.1	4e-06	25	309	-	-
query18896	2623181577	4-hydroxy-tetrahydrodipicolinate synthase	2622736506	Tropicibacter naphthalenivorans DSM 19561	23	284	6	260	75.5	2e-16	25	290	-	-
query18896	2623462336	dihydrodipicolinate synthase	2622736594	Tranquillimonas alkanivorans DSM 19547	40	269	18	243	67.8	8e-14	25	291	-	-
query18896	2630681110	4-hydroxy-tetrahydrodipicolinate synthase	2627854218	Thalassobacter sp. 16PALIMAR09	28	310	8	278	63.2	3e-12	25	302	-	-
query18896	2630846230	4-hydroxy-tetrahydrodipicolinate synthase	2627854264	Thalassobacter stenotrophicus	28	310	8	278	63.2	3e-12	25	302	-	-
query18896	2684420922	4-hydroxy-tetrahydrodipicolinate synthase	2681813518	Tropicimonas sediminicola DSM 29339	18	176	8	155	52.4	2e-08	25	312	-	-
query18896	2690002184	4-hydroxy-tetrahydrodipicolinate synthase	2687453745	Yoonia litorea DSM 29433	26	183	12	163	46.6	7e-07	25	299	-	-
query18896	2698529926	4-hydroxy-tetrahydrodipicolinate synthase	2695421046	Wenxinia saemankumensis DSM 100565	17	175	5	156	48.9	1e-07	25	303	-	-
query18896	2698529281	4-hydroxy-tetrahydrodipicolinate synthase	2695421046	Wenxinia saemankumensis DSM 100565	40	269	18	242	53.1	6e-09	25	289	-	-
query18896	2715035775	4-hydroxy-tetrahydrodipicolinate synthase	2713896963	Tropicibacter naphthalenivorans CECT 7648	23	284	6	260	75.5	2e-16	25	290	-	-
query18896	2829987880	4-hydroxy-tetrahydrodipicolinate synthase	2829985093	Sulfitobacter undariae DSM 102234	1	207	1	172	55.1	1e-09	25	310	-	-
query18896	2883772344	4-hydroxy-tetrahydrodipicolinate synthase	2883768972	Tropicimonas sp. IMCC6043	18	183	8	165	54.3	3e-09	25	312	-	-
query18896	2887764600	4-hydroxy-tetrahydrodipicolinate synthase	2887763854	Thalassococcus sp. S3	9	123	2	109	52.8	1e-08	25	311	-	-
query18896	2889192375	4-hydroxy-tetrahydrodipicolinate synthase	2889187427	Tropicibacter sp. R16_0	14	207	4	167	58.9	9e-11	25	305	-	-
query18896	2890581282	4-hydroxy-tetrahydrodipicolinate synthase	2890578919	Tropicibacter sp. LMIT003	28	175	8	154	51.2	3e-08	25	311	-	-
query2274166	2529192760	4-hydroxy-tetrahydrodipicolinate synthase	2528768207	Celeribacter indicus P73	11	207	3	171	45.1	3e-06	24	308	-	-
query2274166	2553020923	4-hydroxy-tetrahydrodipicolinate synthase	2551306419	Donghicola sp. S598	40	289	18	265	63.2	2e-12	24	291	-	-
query2274166	2579416581	4-hydroxy-tetrahydrodipicolinate synthase	2576861736	Actibacterium mucosum KCTC 23349	17	175	5	156	50.1	6e-08	24	303	-	-
query2274166	2620456409	4-hydroxy-tetrahydrodipicolinate synthase	2619619030	Aliiroseovarius crassostreae DSM 16950	23	236	10	212	44.3	5e-06	24	319	-	-
query2274166	2647116464	4-hydroxy-tetrahydrodipicolinate synthase	2645727822	Aliiroseovarius crassostreae CV919-312	23	236	10	212	44.3	5e-06	24	319	-	-
query2274166	2670078512	4-hydroxy-tetrahydrodipicolinate synthase	2667527933	Actibacterium mucosum KCTC 23349	17	175	5	156	50.1	6e-08	24	303	-	-
query2274166	2689996692	4-hydroxy-tetrahydrodipicolinate synthase	2687453744	Aliiroseovarius sediminilitoris DSM 29439	40	269	18	242	51.6	2e-08	24	290	-	-
query2274166	2695052379	4-hydroxy-tetrahydrodipicolinate synthase	2693429899	Celeribacter indicus DSM 27257	11	207	3	171	45.1	3e-06	24	308	-	-
query2274166	2698407656	4-hydroxy-tetrahydrodipicolinate synthase	2695421013	Cognatiyoonia sediminum DSM 28715	28	310	8	278	65.5	4e-13	24	302	-	-
query2274166	2731938250	4-hydroxy-tetrahydrodipicolinate synthase	2731639258	Donghicola tyrosinivorans DSM 100212	15	289	6	272	52	2e-08	24	305	-	-
query2274166	2910746517	4-hydroxy-tetrahydrodipicolinate synthase	2910745042	Jannaschia marina SHC-163	40	269	18	242	47	6e-07	24	290	-	-
query2274298	2512612796	4-hydroxy-tetrahydrodipicolinate synthase	2512564009	Leisingera methylohalidivorans MB2, DSM 14336	28	297	12	274	53.1	7e-09	24	305	-	-
query2274298	2513246681	4-hydroxy-tetrahydrodipicolinate synthase	2513237001	Marinovum algicola DG 898	36	303	22	276	43.9	8e-06	24	304	-	-
query2274298	2521638658	4-hydroxy-tetrahydrodipicolinate synthase	2521172617	Leisingera aquimarina DSM 24565	16	297	7	274	54.3	3e-09	24	305	-	-
query2274298	2521635385	4-hydroxy-tetrahydrodipicolinate synthase	2521172617	Leisingera aquimarina DSM 24565	22	303	10	274	57.8	2e-10	24	296	-	-
query2274298	2521636825	4-hydroxy-tetrahydrodipicolinate synthase	2521172617	Leisingera aquimarina DSM 24565	22	303	10	274	60.5	3e-11	24	296	-	-
query2274298	2545717463	4-hydroxy-tetrahydrodipicolinate synthase	2545555844	Maritimibacter sp. HL-12	28	310	12	282	64.3	1e-12	24	305	-	-
query2274298	2602596317	4-hydroxy-tetrahydrodipicolinate synthase	2602041674	Limimaricola cinnabarinus LL-001	14	309	4	284	58.9	8e-11	24	305	-	-
query2274298	2616614342	4-hydroxy-tetrahydrodipicolinate synthase	2615840718	Marinovum algicola DSM 10251	13	303	6	276	44.3	6e-06	24	304	-	-
query2274298	2616611765	4-hydroxy-tetrahydrodipicolinate synthase	2615840718	Marinovum algicola DSM 10251	28	282	16	262	50.8	4e-08	24	305	-	-
query2274298	2616613611	4-hydroxy-tetrahydrodipicolinate synthase	2615840718	Marinovum algicola DSM 10251	17	175	5	156	51.6	2e-08	24	303	-	-
query2274298	2649388284	4-hydroxy-tetrahydrodipicolinate synthase	2648501310	Loktanella sp. 5RATIMAR09	36	183	14	159	43.5	7e-06	24	289	-	-
query2274298	2650138301	4-hydroxy-tetrahydrodipicolinate synthase	2648501493	Loktanella sp. 1ANDIMAR09	36	183	14	159	43.5	8e-06	24	289	-	-
query2274298	2692600224	4-hydroxy-tetrahydrodipicolinate synthase	2690316183	Leisingera sp. ANG-M1	22	303	10	274	62	1e-11	24	296	-	-
query2274298	2694893662	4-hydroxy-tetrahydrodipicolinate synthase	2693429861	Lentibacter algarum DSM 24677	28	310	8	278	63.9	2e-12	24	303	-	-
query2274298	2730514954	4-hydroxy-tetrahydrodipicolinate synthase	2728369479	Limimaricola soesokkakensis DSM 29956	11	160	1	142	46.6	8e-07	24	307	-	-
query2274298	2730546906	4-hydroxy-tetrahydrodipicolinate synthase	2728369485	Marivita geojedonensis DSM 29432	15	282	2	258	61.6	1e-11	24	304	-	-
query2274298	2730545529	4-hydroxy-tetrahydrodipicolinate synthase	2728369485	Marivita geojedonensis DSM 29432	23	301	6	277	67.8	9e-14	24	291	-	-
query2274298	2754378043	4-hydroxy-tetrahydrodipicolinate synthase	2751186040	Loktanella sp. PT4BL	36	183	14	159	43.5	8e-06	24	289	-	-
query2274298	2781068115	4-hydroxy-tetrahydrodipicolinate synthase	2778261699	Marinovum sp. NAT183	15	310	2	278	42.7	6e-06	24	302	-	-
query2274298	2781072173	4-hydroxy-tetrahydrodipicolinate synthase	2778261701	Marinovum sp. NP76	14	147	4	127	44.3	2e-06	24	305	-	-
query2274298	2791936961	4-hydroxy-tetrahydrodipicolinate synthase	2791354908	Marivita cryptomonadis CL-SK44	23	301	6	277	64.7	1e-12	24	291	-	-
query2274298	2813119498	4-hydroxy-tetrahydrodipicolinate synthase	2811995092	Marinovum sp. MED1227	40	269	18	243	65.1	3e-13	24	290	-	-
query2274298	2813121981	4-hydroxy-tetrahydrodipicolinate synthase	2811995094	Marinovum sp. CPC58	28	305	8	273	57.4	2e-10	24	302	-	-
query2274298	2833237846	4-hydroxy-tetrahydrodipicolinate synthase	2833233958	Marinovum algicola CECT 5396	28	282	16	262	50.8	4e-08	24	305	-	-
query2274298	2833235230	4-hydroxy-tetrahydrodipicolinate synthase	2833233958	Marinovum algicola CECT 5396	13	303	6	276	44.3	6e-06	24	304	-	-
query2274298	2833237658	4-hydroxy-tetrahydrodipicolinate synthase	2833233958	Marinovum algicola CECT 5396	17	175	5	156	51.6	2e-08	24	303	-	-
query2274298	2836646719	4-hydroxy-tetrahydrodipicolinate synthase	2836641625	Leisingera sp. NJS201	28	167	12	142	47.4	6e-07	24	305	-	-
query2274298	2839541199	4-hydroxy-tetrahydrodipicolinate synthase	2839538856	Loktanella sp. Alg231-35	28	310	8	278	53.1	6e-09	24	302	-	-
query2274298	2884274616	4-hydroxy-tetrahydrodipicolinate synthase	2884271682	Loktanella sp. IMCC34160	28	310	12	282	54.3	3e-09	24	305	-	-
query2274298	2890224742	4-hydroxy-tetrahydrodipicolinate synthase	2890224384	Marivita sp. LZ-15-2	23	301	6	277	64.7	1e-12	24	291	-	-
query2274298	2930929852	4-hydroxy-tetrahydrodipicolinate synthase	2930928012	Marivita sp. SBSPR1	23	301	6	277	63.9	1e-12	24	291	-	-
query17517	2541033465	4-hydroxy-tetrahydrodipicolinate synthase	2540341247	Oceanicola sp. HL-35	56	184	50	178	45.4	2e-06	24	317	-	-
query17517	2700158879	Dihydrodipicolinate synthase/N-acetylneuraminate lyase	2698536701	Oceanicola litoreus DSM 29440	16	147	5	132	43.5	9e-06	24	305	-	-
query17517	2725331279	4-hydroxy-tetrahydrodipicolinate synthase	2724679070	Phaeobacter inhibens S4Sm	17	175	6	157	52.8	1e-08	24	304	-	-
query17517	2725331673	4-hydroxy-tetrahydrodipicolinate synthase	2724679070	Phaeobacter inhibens S4Sm	17	175	6	157	52.8	1e-08	24	304	-	-
query17517	2834656925	4-hydroxy-tetrahydrodipicolinate synthase	2834656465	Phaeobacter gallaeciensis C3M10	28	310	12	282	54.7	2e-09	24	305	-	-
query17517	2889696266	4-hydroxy-tetrahydrodipicolinate synthase	2889696208	Palleronia sediminis SS33	17	284	3	258	66.2	2e-13	24	292	-	-
query17517	2889991764	4-hydroxy-tetrahydrodipicolinate synthase	2889986994	Pelagicola sp. DSW4-44	6	184	1	178	47.4	7e-07	24	317	-	-
query17822	2565722988	4-hydroxy-tetrahydrodipicolinate synthase	2563367175	Roseivivax halodurans JCM 10272	16	126	1	104	46.2	1e-06	24	300	-	-
query17822	2785428184	4-hydroxy-tetrahydrodipicolinate synthase	2784746780	Primorskyibacter sedentarius DSM 104836	18	146	10	131	45.8	2e-06	24	314	-	-
query17822	2889718258	4-hydroxy-tetrahydrodipicolinate synthase	2889710936	Poseidonocella sp. HB161398	13	175	2	157	50.4	9e-08	24	304	-	-
query17822	2889714199	4-hydroxy-tetrahydrodipicolinate synthase	2889710936	Poseidonocella sp. HB161398	11	245	3	210	49.3	2e-07	24	308	-	-
query17822	647613754	dihydrodipicolinate synthase	647533202	Rhodobacterales sp. HTCC2083	40	269	18	243	62.8	3e-12	24	290	-	-
query18012	2627884344	4-hydroxy-tetrahydrodipicolinate synthase	2627853510	Roseobacter sp. CHAB-I-5 SCGC AAA076-A02 (contamination screened)	28	305	8	273	54.7	9e-10	24	302	-	-
query18012	2627884255	4-hydroxy-tetrahydrodipicolinate synthase	2627853510	Roseobacter sp. CHAB-I-5 SCGC AAA076-A02 (contamination screened)	28	310	8	278	55.5	4e-10	24	302	-	-
query18012	2627887046	4-hydroxy-tetrahydrodipicolinate synthase	2627853511	Roseobacter sp. CHAB-I-5 SCGC AAA076-I17 (contamination screened)	28	305	8	273	57.4	2e-10	24	302	-	-
query18012	2627887652	4-hydroxy-tetrahydrodipicolinate synthase	2627853511	Roseobacter sp. CHAB-I-5 SCGC AAA076-I17 (contamination screened)	28	310	8	278	53.9	2e-09	24	302	-	-
query18012	2627889803	4-hydroxy-tetrahydrodipicolinate synthase	2627853512	Roseobacter sp. CHAB-I-5 SCGC AAA076-M18 (contamination screened)	28	310	8	278	53.9	2e-09	24	302	-	-
query18402	2620433728	4-hydroxy-tetrahydrodipicolinate synthase	2619619026	Roseovarius tolerans DSM 11457	28	310	12	282	58.5	1e-10	24	305	-	-
query18402	2627894246	4-hydroxy-tetrahydrodipicolinate synthase	2627853514	Roseobacter sp. SAG-O19 SCGC AAA160-J18 (contamination screened)	40	269	18	243	65.1	4e-13	24	290	-	-
query18402	2671141975	4-hydroxy-tetrahydrodipicolinate synthase	2667528179	Roseovarius nanhaiticus CGMCC 1.10961	17	282	8	262	48.5	2e-07	24	307	-	-
query18402	2682200227	4-hydroxy-tetrahydrodipicolinate synthase	2681812935	Roseovarius nanhaiticus DSM 29590	17	282	8	262	48.5	2e-07	24	307	-	-
query18402	2790770798	4-hydroxy-tetrahydrodipicolinate synthase	2788500465	Roseovarius sp. SAT4	10	280	4	260	57.4	3e-10	24	305	-	-
query18402	2790778012	4-hydroxy-tetrahydrodipicolinate synthase	2788500467	Roseovarius sp. EAC48	40	303	18	268	62	6e-12	24	291	-	-
query18402	2791890074	4-hydroxy-tetrahydrodipicolinate synthase	2791354896	Roseovarius litorisediminis CECT 8287	18	310	5	278	57	3e-10	24	302	-	-
query18402	2828509726	4-hydroxy-tetrahydrodipicolinate synthase	2828508468	Roseovarius sp. M141	28	310	8	278	58.9	9e-11	24	303	-	-
query18402	2837139395	4-hydroxy-tetrahydrodipicolinate synthase	2837136897	Roseovarius salinarum N53	17	310	4	278	52.4	1e-08	24	302	-	-
query18402	2837143350	4-hydroxy-tetrahydrodipicolinate synthase	2837140339	Roseovarius aestuarii CECT 7745	28	310	8	278	62	9e-12	24	302	-	-
query18402	2840910013	4-hydroxy-tetrahydrodipicolinate synthase	2840908651	Roseovarius nitratireducens TFZ	17	310	8	282	62.4	5e-12	24	305	-	-
query18402	2884661949	4-hydroxy-tetrahydrodipicolinate synthase	2884660177	Roseovarius sp. A46	17	310	8	282	58.5	9e-11	24	305	-	-
query18402	2884668927	4-hydroxy-tetrahydrodipicolinate synthase	2884667308	Roseovarius sp. A-2	40	269	18	243	53.1	7e-09	24	291	-	-
query18402	2895597064	4-hydroxy-tetrahydrodipicolinate synthase	2895596700	Roseovarius gahaiensis ghw877	15	309	3	281	80.1	4e-18	24	296	-	-
query18402	2895610162	4-hydroxy-tetrahydrodipicolinate synthase	2895608686	Roseovarius sp. MK6-18	6	184	1	178	48.1	3e-07	24	317	-	-
query18402	2935421976	4-hydroxy-tetrahydrodipicolinate synthase	2935419826	Roseovarius sp. MBR-6	40	269	18	243	62.4	5e-12	24	291	-	-
query18402	638835972	dihydrodipicolinate synthase	638341183	Roseovarius nubinhibens ISM	40	303	18	268	69.7	2e-14	24	291	-	-
query18402	638838417	dihydrodipicolinate synthase (EC 4.2.1.52)	638341183	Roseovarius nubinhibens ISM	16	280	3	256	60.5	2e-11	24	301	-	-
query18402	638912416	dihydrodipicolinate synthase	638341184	Roseovarius sp. 217	40	269	1	226	54.3	3e-09	24	274	-	-
query18542	2666091888	4-hydroxy-tetrahydrodipicolinate synthase	2663763207	Ruegeria sp. ANG-S4	11	186	1	167	45.8	2e-06	24	319	-	-
query18542	2715058900	4-hydroxy-tetrahydrodipicolinate synthase	2713896969	Ruegeria denitrificans CECT 5091	14	245	4	206	58.5	1e-10	24	305	-	-
query18542	2715060786	4-hydroxy-tetrahydrodipicolinate synthase	2713896969	Ruegeria denitrificans CECT 5091	23	236	10	216	48.5	2e-07	24	319	-	-
query18542	2806884603	4-hydroxy-tetrahydrodipicolinate synthase	2806310604	Ruegeria sp. SB-MAG 47	28	310	12	282	49.7	9e-08	24	305	-	-
query18542	2806886729	4-hydroxy-tetrahydrodipicolinate synthase	2806310604	Ruegeria sp. SB-MAG 47	22	303	10	274	59.7	5e-11	24	296	-	-
query18542	2889151355	4-hydroxy-tetrahydrodipicolinate synthase	2889149038	Ruegeria sp. R8_2	18	310	9	282	57.4	2e-10	24	305	-	-
query18542	2889154712	4-hydroxy-tetrahydrodipicolinate synthase	2889153205	Ruegeria sp. R8_1	18	310	9	282	57.4	3e-10	24	305	-	-
query18542	2895585760	4-hydroxy-tetrahydrodipicolinate synthase	2895583984	Ruegeria sediminis CAU 1488	28	310	12	282	58.2	2e-10	24	305	-	-
query18542	2911627924	4-hydroxy-tetrahydrodipicolinate synthase	2911627178	Ruegeria sp. HKCCD7255	28	310	12	282	55.1	2e-09	24	305	-	-
query18542	2911658363	4-hydroxy-tetrahydrodipicolinate synthase	2911654447	Ruegeria sp. HKCCC2112	22	309	10	280	54.3	3e-09	24	296	-	-
query18542	2911680672	4-hydroxy-tetrahydrodipicolinate synthase	2911676763	Ruegeria sp. HKCCD7251	23	268	10	251	48.9	1e-07	24	319	-	-
query18542	2911714927	4-hydroxy-tetrahydrodipicolinate synthase	2911710793	Ruegeria sp. HKCCD9179	22	309	10	280	54.3	3e-09	24	296	-	-
query18542	2920783015	4-hydroxy-tetrahydrodipicolinate synthase	2920780691	Ruegeria sp. HKCCA5929	22	309	10	280	54.3	3e-09	24	296	-	-
query18542	2920804819	4-hydroxy-tetrahydrodipicolinate synthase	2920800735	Ruegeria sp. HKCCD7239	23	268	10	251	48.9	1e-07	24	319	-	-
query18542	2920805790	4-hydroxy-tetrahydrodipicolinate synthase	2920804904	Ruegeria sp. HKCCD4884	22	309	10	280	53.9	4e-09	24	296	-	-
query18542	2920822052	4-hydroxy-tetrahydrodipicolinate synthase	2920817954	Ruegeria sp. HKCCD6109	22	309	10	280	54.3	3e-09	24	296	-	-
query18542	2920842258	4-hydroxy-tetrahydrodipicolinate synthase	2920838192	Ruegeria sp. HKCCA5426	10	268	14	268	48.9	2e-07	24	336	-	-
query18542	2923866588	4-hydroxy-tetrahydrodipicolinate synthase	2923862544	Ruegeria sp. HKCCC2111	22	309	10	280	54.3	3e-09	24	296	-	-
query18542	2923892461	4-hydroxy-tetrahydrodipicolinate synthase	2923889555	Ruegeria sp. THAF57	18	310	9	282	56.2	6e-10	24	305	-	-
query18761	2616568589	4-hydroxy-tetrahydrodipicolinate synthase	2615840707	Salipiger marinus DSM 26424	11	259	3	244	53.5	8e-09	24	308	-	-
query18761	2631098544	4-hydroxy-tetrahydrodipicolinate synthase	2630968259	Salipiger profundus JLT2016	40	289	18	265	63.2	4e-12	24	291	-	-
query18761	2635360729	4-hydroxy-tetrahydrodipicolinate synthase	2634166359	Sulfitobacter delicatus DSM 16477	17	175	5	156	51.6	2e-08	24	303	-	-
query18761	2695029268	4-hydroxy-tetrahydrodipicolinate synthase	2693429894	Salipiger profundus DSM 27508	40	289	18	265	63.2	4e-12	24	291	-	-
query18761	2742160139	4-hydroxy-tetrahydrodipicolinate synthase	2740892136	Sulfitobacter sp. HI0021	17	175	5	156	51.6	2e-08	24	303	-	-
query18761	2742168863	4-hydroxy-tetrahydrodipicolinate synthase	2740892138	Sulfitobacter sp. HI0027	17	175	5	156	51.6	2e-08	24	303	-	-
query18761	2742278395	4-hydroxy-tetrahydrodipicolinate synthase	2740892160	Sulfitobacter sp. HI0076	17	175	5	156	51.6	2e-08	24	303	-	-
query18761	2742298127	4-hydroxy-tetrahydrodipicolinate synthase	2740892165	Sulfitobacter sp. HI0082	17	175	5	156	51.2	3e-08	24	303	-	-
query18761	2746515650	4-hydroxy-tetrahydrodipicolinate synthase	2744055004	Salipiger sp. CCB-MM3	39	269	17	243	63.5	3e-12	24	291	-	-
query18761	2821485537	4-hydroxy-tetrahydrodipicolinate synthase	2821483280	Sulfitobacter sp. east.coast.104	17	175	5	156	51.2	2e-08	24	303	-	-
query18761	2821485653	4-hydroxy-tetrahydrodipicolinate synthase	2821483280	Sulfitobacter sp. east.coast.104	17	175	5	156	51.2	2e-08	24	303	-	-
query18761	2832939411	4-hydroxy-tetrahydrodipicolinate synthase	2832936583	Salipiger pacificus YSBP01	39	289	17	267	62.8	4e-12	24	291	-	-
query18761	2841331128	4-hydroxy-tetrahydrodipicolinate synthase	2841330038	Sulfitobacter sp. D7	17	175	5	156	50.1	7e-08	24	303	-	-
query18761	2885003887	4-hydroxy-tetrahydrodipicolinate synthase	2885001588	Sulfitobacter sp. EhC04	14	183	6	167	51.6	2e-08	24	319	-	-
query18761	2890360614	4-hydroxy-tetrahydrodipicolinate synthase	2890359682	Salipiger sp. PrR007	39	289	17	267	62.8	4e-12	24	291	-	-
query18761	2890383604	4-hydroxy-tetrahydrodipicolinate synthase	2890379745	Salipiger sp. PrR002	39	269	17	243	63.5	3e-12	24	291	-	-
query18761	2890460759	4-hydroxy-tetrahydrodipicolinate synthase	2890457238	Salipiger sp. PrR004	39	269	17	243	63.5	3e-12	24	291	-	-
query18761	2890488402	4-hydroxy-tetrahydrodipicolinate synthase	2890487060	Salipiger sp. PrR003	39	289	17	267	62.8	5e-12	24	291	-	-
query18761	2906810338	4-hydroxy-tetrahydrodipicolinate synthase	2906809867	Sulfitobacter sediminilitoris JBTF-M27	18	302	9	278	53.9	4e-09	24	304	-	-
query18896	2585877575	4-hydroxy-tetrahydrodipicolinate synthase	2585427601	Thalassobacter stenotrophicus DSM 16310	28	310	8	278	60.5	2e-11	24	302	-	-
query18896	2715030344	4-hydroxy-tetrahydrodipicolinate synthase	2713896961	Thalassobacter stenotrophicus CECT 5294	28	310	8	278	60.5	2e-11	24	302	-	-
query18896	2735952071	4-hydroxy-tetrahydrodipicolinate synthase	2734482292	Yoonia sediminilitoris DSM 29955	36	269	14	242	44.7	4e-06	24	290	-	-
query18896	2742834995	N-acetylneuraminate lyase	2740892284	Thalassobius autumnalis CECT 5118	15	184	2	164	44.7	4e-06	24	302	-	-
query18896	2742839969	N-acetylneuraminate lyase	2740892285	Thalassobius autumnalis 5120	15	184	2	164	44.7	4e-06	24	302	-	-
query18896	2789903198	4-hydroxy-tetrahydrodipicolinate synthase	2788500217	Sulfitobacter sp. SAT1386	17	175	5	156	51.6	1e-08	24	303	-	-
query18896	2832266835	4-hydroxy-tetrahydrodipicolinate synthase	2832265232	Tateyamaria sp. Alg231-49	14	229	4	197	57	4e-10	24	305	-	-
query18896	2832265515	4-hydroxy-tetrahydrodipicolinate synthase	2832265232	Tateyamaria sp. Alg231-49	28	310	8	278	49.7	9e-08	24	302	-	-
query18896	2839786416	4-hydroxy-tetrahydrodipicolinate synthase	2839785767	Thalassobius sp. I31.1	23	236	10	216	43.5	9e-06	24	319	-	-
query18896	2883771496	4-hydroxy-tetrahydrodipicolinate synthase	2883768972	Tropicimonas sp. IMCC6043	11	126	1	109	46.2	1e-06	24	305	-	-
query18896	2889178325	4-hydroxy-tetrahydrodipicolinate synthase	2889174819	Sulfitobacter sp. R18_2	17	175	5	156	51.6	2e-08	24	303	-	-
query18896	2893706077	4-hydroxy-tetrahydrodipicolinate synthase	2893701126	Tropicibacter sp. R15_0	28	310	8	278	60.1	4e-11	24	303	-	-
query2274166	2504808042	4-hydroxy-tetrahydrodipicolinate synthase	2504756012	Epibacterium mobile 45A6	17	175	5	156	49.3	1e-07	23	303	-	-
query2274166	2622725559	dihydrodipicolinate synthase (EC 4.2.1.52)	2619619643	Cognatiyoonia koreensis DSM 17925	36	269	14	242	49.3	1e-07	23	290	-	-
query2274166	2694951629	4-hydroxy-tetrahydrodipicolinate synthase	2693429875	Epibacterium mobile DSM 23403	17	175	5	156	52.4	1e-08	23	303	-	-
query2274166	2712502866	4-hydroxy-tetrahydrodipicolinate synthase	2711768164	Epibacterium mobile S1942	17	175	5	156	53.1	7e-09	23	303	-	-
query2274166	2730483255	4-hydroxy-tetrahydrodipicolinate synthase	2728369471	Aliiruegeria haliotis DSM 29328	28	310	12	282	60.1	4e-11	23	305	-	-
query2274166	2731940280	4-hydroxy-tetrahydrodipicolinate synthase	2731639258	Donghicola tyrosinivorans DSM 100212	22	303	10	274	57.4	3e-10	23	296	-	-
query2274166	2790900293	4-hydroxy-tetrahydrodipicolinate synthase	2788500500	Epibacterium mobile F1926	17	175	5	156	53.1	7e-09	23	303	-	-
query2274298	2513246648	Dihydrodipicolinate synthetase family protein	2513237001	Marinovum algicola DG 898	14	175	3	158	49.7	1e-07	23	305	-	-
query2274298	2616613530	Dihydrodipicolinate synthetase family protein	2615840718	Marinovum algicola DSM 10251	14	175	3	158	49.7	1e-07	23	305	-	-
query2274298	2637053792	4-hydroxy-tetrahydrodipicolinate synthase	2636415558	Mameliella alba UMTAT08	22	303	10	274	55.8	1e-09	23	296	-	-
query2274298	2693016107	4-hydroxy-tetrahydrodipicolinate synthase	2690316282	Leisingera sp. ANG-M7	18	291	9	274	47.4	5e-07	23	305	-	-
query2274298	2730514175	4-hydroxy-tetrahydrodipicolinate synthase	2728369479	Limimaricola soesokkakensis DSM 29956	14	310	4	284	53.1	6e-09	23	305	-	-
query2274298	2789669613	4-hydroxy-tetrahydrodipicolinate synthase	2788500142	Mameliella alba F15	22	303	10	274	54.3	3e-09	23	296	-	-
query2274298	2791938833	4-hydroxy-tetrahydrodipicolinate synthase	2791354908	Marivita cryptomonadis CL-SK44	18	184	11	171	56.6	5e-10	23	311	-	-
query2274298	2791967237	4-hydroxy-tetrahydrodipicolinate synthase	2791354915	Mameliella alba JL351	22	303	10	274	55.1	2e-09	23	296	-	-
query2274298	2792011617	4-hydroxy-tetrahydrodipicolinate synthase	2791354926	Mameliella alba KD53	22	303	10	274	55.1	2e-09	23	296	-	-
query2274298	2792016392	4-hydroxy-tetrahydrodipicolinate synthase	2791354927	Mameliella alba L6M1-5	22	303	10	274	55.8	1e-09	23	296	-	-
query2274298	2828479398	4-hydroxy-tetrahydrodipicolinate synthase	2828474960	Mameliella phaeodactyli DSM 106184	22	303	10	274	55.1	2e-09	23	296	-	-
query2274298	2830021380	4-hydroxy-tetrahydrodipicolinate synthase	2830016464	Mameliella atlantica DSM 104732	22	303	10	274	55.8	1e-09	23	296	-	-
query2274298	2832322030	4-hydroxy-tetrahydrodipicolinate synthase	2832320676	Maritimibacter sp. 55A14	28	310	8	278	51.2	2e-08	23	300	-	-
query2274298	2833237554	dihydrodipicolinate synthase/N-acetylneuraminate lyase	2833233958	Marinovum algicola CECT 5396	14	175	3	158	49.7	1e-07	23	305	-	-
query2274298	2836641011	4-hydroxy-tetrahydrodipicolinate synthase	2836636626	Leisingera sp. NJS204	28	297	12	274	55.5	1e-09	23	305	-	-
query2274298	2884319516	4-hydroxy-tetrahydrodipicolinate synthase	2884316459	Leisingera sp. JC1	22	303	10	274	56.2	7e-10	23	296	-	-
query2274298	2890228097	4-hydroxy-tetrahydrodipicolinate synthase	2890224384	Marivita sp. LZ-15-2	18	184	11	171	56.6	5e-10	23	311	-	-
query2274298	2891141180	4-hydroxy-tetrahydrodipicolinate synthase	2891139733	Mameliella sp. LZ-28	22	303	10	274	55.1	2e-09	23	296	-	-
query2274298	2920482679	4-hydroxy-tetrahydrodipicolinate synthase	2920479655	Leisingera sp. ANG59	28	175	8	154	48.9	2e-07	23	311	-	-
query2274298	2920483701	4-hydroxy-tetrahydrodipicolinate synthase	2920479655	Leisingera sp. ANG59	22	303	10	274	56.2	7e-10	23	296	-	-
query17517	2512594949	4-hydroxy-tetrahydrodipicolinate synthase	2512564006	Octadecabacter arcticus 238, DSM 13978	17	305	5	277	46.2	1e-06	23	303	-	-
query17517	2735523103	4-hydroxy-tetrahydrodipicolinate synthase	2734482185	Pelagimonas varians DSM 23678	16	126	5	108	46.6	1e-06	23	305	-	-
query17517	2735522170	4-hydroxy-tetrahydrodipicolinate synthase	2734482185	Pelagimonas varians DSM 23678	28	303	8	271	52.4	1e-08	23	302	-	-
query17517	2790432344	4-hydroxy-tetrahydrodipicolinate synthase	2788500368	Oceanicola sp. 22II-s10i	16	310	7	282	68.2	7e-14	23	296	-	-
query17517	2832177747	4-hydroxy-tetrahydrodipicolinate synthase	2832175522	Pelagicola sp. LXJ1103	28	310	8	278	60.5	2e-11	23	302	-	-
query17517	2832784421	4-hydroxy-tetrahydrodipicolinate synthase	2832783666	Pelagimonas varians CECT 8663	28	303	8	271	52.4	1e-08	23	302	-	-
query17517	2832784752	4-hydroxy-tetrahydrodipicolinate synthase	2832783666	Pelagimonas varians CECT 8663	16	126	5	108	46.6	1e-06	23	305	-	-
query17517	2835131763	4-hydroxy-tetrahydrodipicolinate synthase	2835130448	Octadecabacter ascidiaceicola CECT 8868	28	310	12	282	52.8	6e-09	23	305	-	-
query17822	2890612893	4-hydroxy-tetrahydrodipicolinate synthase	2890612611	Pseudoruegeria aquimaris CECT 7680	18	310	5	278	53.5	5e-09	23	302	-	-
query18012	2627888639	4-hydroxy-tetrahydrodipicolinate synthase	2627853512	Roseobacter sp. CHAB-I-5 SCGC AAA076-M18 (contamination screened)	28	305	24	289	53.1	4e-09	23	318	-	-
query18402	2790772315	4-hydroxy-tetrahydrodipicolinate synthase	2788500465	Roseovarius sp. SAT4	40	303	18	268	67.4	1e-13	23	291	-	-
query18542	2598758209	4-hydroxy-tetrahydrodipicolinate synthase	2597490221	Ruegeria halocynthiae MOLA R1/13b	28	310	12	282	55.5	1e-09	23	305	-	-
query18542	2606522566	4-hydroxy-tetrahydrodipicolinate synthase	2606217183	Ruegeria sp. AU67	28	310	12	282	55.1	2e-09	23	305	-	-
query18542	2698136724	4-hydroxy-tetrahydrodipicolinate synthase	2695420938	Ruegeria intermedia DSM 29341	28	310	12	282	55.1	1e-09	23	305	-	-
query18542	2711767318	4-hydroxy-tetrahydrodipicolinate synthase	2710724219	Ruegeria sp. P4	17	175	5	156	53.1	7e-09	23	303	-	-
query18542	2715018518	4-hydroxy-tetrahydrodipicolinate synthase	2713896958	Ruegeria atlantica CECT 4293	28	310	12	282	53.9	4e-09	23	305	-	-
query18542	2715022138	4-hydroxy-tetrahydrodipicolinate synthase	2713896959	Ruegeria atlantica CECT 4292	28	310	12	282	57.4	3e-10	23	305	-	-
query18542	2811869313	4-hydroxy-tetrahydrodipicolinate synthase	2808606987	Ruegeria sp. SB-MAG 74	28	310	12	282	45.8	1e-06	23	305	-	-
query18542	2834209151	4-hydroxy-tetrahydrodipicolinate synthase	2834207394	Ruegeria arenilitoris CECT 8715	28	310	12	282	58.9	7e-11	23	305	-	-
query18542	2837119144	4-hydroxy-tetrahydrodipicolinate synthase	2837118179	Ruegeria sp. Alg231-54	28	310	12	282	55.5	1e-09	23	305	-	-
query18542	2837126281	4-hydroxy-tetrahydrodipicolinate synthase	2837125324	Ruegeria sp. A3M17	28	310	12	282	58.5	1e-10	23	305	-	-
query18542	2840609210	4-hydroxy-tetrahydrodipicolinate synthase	2840609097	Ruegeria sp. AD91A	28	310	12	282	52.8	9e-09	23	305	-	-
query18542	2840902004	4-hydroxy-tetrahydrodipicolinate synthase	2840899269	Ruegeria mediterranea CECT 7615	28	310	12	282	52.4	1e-08	23	305	-	-
query18542	2843420716	4-hydroxy-tetrahydrodipicolinate synthase	2843420179	Ruegeria sp. EL01	17	269	3	243	47	7e-07	23	290	-	-
query18542	2843421710	4-hydroxy-tetrahydrodipicolinate synthase	2843420179	Ruegeria sp. EL01	28	310	12	282	52	2e-08	23	305	-	-
query18542	2843421386	4-hydroxy-tetrahydrodipicolinate synthase	2843420179	Ruegeria sp. EL01	22	318	10	289	55.8	1e-09	23	296	-	-
query18542	2889151518	4-hydroxy-tetrahydrodipicolinate synthase	2889149038	Ruegeria sp. R8_2	23	256	10	235	44.7	5e-06	23	319	-	-
query18542	2889155905	4-hydroxy-tetrahydrodipicolinate synthase	2889153205	Ruegeria sp. R8_1	23	256	10	235	44.7	5e-06	23	319	-	-
query18542	2891571225	4-hydroxy-tetrahydrodipicolinate synthase	2891570021	Ruegeria sp. AU67	28	310	12	282	55.1	2e-09	23	305	-	-
query18542	2893709076	4-hydroxy-tetrahydrodipicolinate synthase	2893706316	Ruegeria sp. R14_0	16	228	6	205	44.7	5e-06	23	319	-	-
query18542	2893714730	4-hydroxy-tetrahydrodipicolinate synthase	2893710938	Ruegeria sp. R13_0	28	291	12	274	53.1	7e-09	23	309	-	-
query18542	2895595502	4-hydroxy-tetrahydrodipicolinate synthase	2895591741	Ruegeria sp. PrR005	56	184	50	178	46.2	2e-06	23	317	-	-
query18542	2911634257	4-hydroxy-tetrahydrodipicolinate synthase	2911631672	Ruegeria sp. HKCCD7221	28	310	12	282	59.3	7e-11	23	305	-	-
query18542	2911653612	4-hydroxy-tetrahydrodipicolinate synthase	2911649928	Ruegeria sp. HKCCA6707	28	310	12	282	52.8	1e-08	23	305	-	-
query18542	2911663289	4-hydroxy-tetrahydrodipicolinate synthase	2911658885	Ruegeria sp. HKCCC2117	22	309	10	280	53.9	4e-09	23	296	-	-
query18542	2911660332	4-hydroxy-tetrahydrodipicolinate synthase	2911658885	Ruegeria sp. HKCCC2117	28	310	12	282	57	4e-10	23	305	-	-
query18542	2911671786	4-hydroxy-tetrahydrodipicolinate synthase	2911667563	Ruegeria sp. HKCCD4332	22	309	10	280	53.9	4e-09	23	296	-	-
query18542	2911669924	4-hydroxy-tetrahydrodipicolinate synthase	2911667563	Ruegeria sp. HKCCD4332	28	310	12	282	57	4e-10	23	305	-	-
query18542	2911679784	4-hydroxy-tetrahydrodipicolinate synthase	2911676763	Ruegeria sp. HKCCD7251	28	310	12	282	59.3	6e-11	23	305	-	-
query18542	2911682924	4-hydroxy-tetrahydrodipicolinate synthase	2911680932	Ruegeria sp. HKCCA5491	28	310	12	282	58.9	7e-11	23	305	-	-
query18542	2911703272	4-hydroxy-tetrahydrodipicolinate synthase	2911701751	Ruegeria sp. HKCCD7296	22	309	10	280	49.7	9e-08	23	296	-	-
query18542	2911708984	4-hydroxy-tetrahydrodipicolinate synthase	2911706278	Ruegeria sp. HKCCA5014	28	310	12	282	52.8	1e-08	23	305	-	-
query18542	2911723167	4-hydroxy-tetrahydrodipicolinate synthase	2911719230	Ruegeria sp. HKCCD4318	22	309	10	280	53.9	4e-09	23	296	-	-
query18542	2911722199	4-hydroxy-tetrahydrodipicolinate synthase	2911719230	Ruegeria sp. HKCCD4318	28	310	12	282	57	4e-10	23	305	-	-
query18542	2911727799	4-hydroxy-tetrahydrodipicolinate synthase	2911723925	Ruegeria sp. HKCCD7318	22	309	10	280	49.7	9e-08	23	296	-	-
query18542	2920759961	4-hydroxy-tetrahydrodipicolinate synthase	2920755722	Ruegeria sp. HKCCA4633	22	309	10	280	49.7	8e-08	23	296	-	-
query18542	2920778723	4-hydroxy-tetrahydrodipicolinate synthase	2920776057	Ruegeria sp. HKCCA6948	28	310	12	282	52.8	1e-08	23	305	-	-
query18542	2920800083	4-hydroxy-tetrahydrodipicolinate synthase	2920796048	Ruegeria sp. HKCCD4318-2	28	310	12	282	57	4e-10	23	305	-	-
query18542	2920800314	4-hydroxy-tetrahydrodipicolinate synthase	2920796048	Ruegeria sp. HKCCD4318-2	22	309	10	280	53.9	4e-09	23	296	-	-
query18542	2920803836	4-hydroxy-tetrahydrodipicolinate synthase	2920800735	Ruegeria sp. HKCCD7239	28	310	12	282	59.3	6e-11	23	305	-	-
query18542	2920816986	4-hydroxy-tetrahydrodipicolinate synthase	2920813364	Ruegeria sp. HKCCD7303	22	309	10	280	49.7	9e-08	23	296	-	-
query18542	2920837337	4-hydroxy-tetrahydrodipicolinate synthase	2920833842	Ruegeria sp. HKCCA4707	28	310	12	282	59.3	7e-11	23	305	-	-
query18542	2920841695	4-hydroxy-tetrahydrodipicolinate synthase	2920838192	Ruegeria sp. HKCCA5426	28	310	12	282	55.1	1e-09	23	305	-	-
query18542	2923862334	4-hydroxy-tetrahydrodipicolinate synthase	2923857839	Ruegeria sp. HKCCD4315	22	309	10	280	53.9	4e-09	23	296	-	-
query18542	2923860554	4-hydroxy-tetrahydrodipicolinate synthase	2923857839	Ruegeria sp. HKCCD4315	28	310	12	282	57	4e-10	23	305	-	-
query18542	2923876886	4-hydroxy-tetrahydrodipicolinate synthase	2923875786	Ruegeria sp. HKCCA5763	22	309	10	280	49.7	9e-08	23	296	-	-
query18542	2923881871	4-hydroxy-tetrahydrodipicolinate synthase	2923880459	Ruegeria sp. HKCCD7319	22	309	10	280	49.7	9e-08	23	296	-	-
query18542	2923887113	4-hydroxy-tetrahydrodipicolinate synthase	2923884989	Ruegeria sp. HKCCA5839	28	310	12	282	52.8	1e-08	23	305	-	-
query18542	2923896283	4-hydroxy-tetrahydrodipicolinate synthase	2923893812	Ruegeria sp. HKCCC1038	28	310	12	282	52.8	1e-08	23	305	-	-
query18542	637290350	dihydrodipicolinate synthase family protein	637000267	Ruegeria pomeroyi DSS-3	56	184	35	163	45.1	3e-06	23	302	-	-
query18542	647806375	dihydrodipicolinate synthetase	647533209	Ruegeria sp. TrichCH4B	17	175	5	156	49.3	1e-07	23	303	-	-
query18761	2616717888	4-hydroxy-tetrahydrodipicolinate synthase	2616644822	Shimia aestuarii DSM 15283	16	310	7	282	47.4	5e-07	23	305	-	-
query18761	2701178879	4-hydroxy-tetrahydrodipicolinate synthase	2700988697	Shimia gijangensis DSM 100564	28	332	12	304	61.6	1e-11	23	310	-	-
query18761	2889139714	4-hydroxy-tetrahydrodipicolinate synthase	2889135909	Shimia sp. R9_3	28	310	12	282	53.9	4e-09	23	305	-	-
query18896	2882560855	4-hydroxy-tetrahydrodipicolinate synthase	2882559697	Tropicimonas sp. IMCC34011	18	183	8	165	52	1e-08	23	312	-	-
query18896	2885014584	4-hydroxy-tetrahydrodipicolinate synthase	2885010903	Sulfitobacter sp. THAF37	22	303	10	274	56.6	5e-10	23	296	-	-
query18896	2889189966	4-hydroxy-tetrahydrodipicolinate synthase	2889187427	Tropicibacter sp. R16_0	28	310	12	282	52	2e-08	23	305	-	-
query18896	2890683104	4-hydroxy-tetrahydrodipicolinate synthase	2890678760	Tropicibacter sp. Alg239-R130	28	310	12	282	52.4	1e-08	23	305	-	-
query18896	647775006	dihydrodipicolinate synthetase	647533238	Thalassobium sp. R2A62	28	310	8	278	50.8	3e-08	23	302	-	-
query2274166	2730483600	4-hydroxy-tetrahydrodipicolinate synthase	2728369471	Aliiruegeria haliotis DSM 29328	16	144	4	125	47	8e-07	22	308	-	-
query2274298	2696489872	4-hydroxy-tetrahydrodipicolinate synthase	2695420551	Leisingera sp. ANG-Vp	28	310	12	282	54.3	3e-09	22	305	-	-
query17517	2616572903	4-hydroxy-tetrahydrodipicolinate synthase	2615840708	Palleronia marisminoris DSM 26347	11	154	1	136	46.2	1e-06	22	305	-	-
query17517	2920193094	4-hydroxy-tetrahydrodipicolinate synthase	2920190304	Palleronia marisminoris CECT 7066	11	154	1	136	46.2	1e-06	22	305	-	-
query17822	2587698536	4-hydroxy-tetrahydrodipicolinate synthase	2585428049	Rhodobacteraceae bacterium bin09	17	184	10	171	53.1	7e-09	22	311	-	-
query17822	2831900306	4-hydroxy-tetrahydrodipicolinate synthase	2831900202	Roseisalinus antarcticus CECT 7023	11	257	3	242	44.7	5e-06	22	308	-	-
query17822	647671796	dihydrodipicolinate synthetase	647533201	Rhodobacteraceae bacterium KLH11	34	310	5	269	52.4	1e-08	22	292	-	-
query18402	2671141571	4-hydroxy-tetrahydrodipicolinate synthase	2667528179	Roseovarius nanhaiticus CGMCC 1.10961	6	184	1	178	44.3	4e-06	22	317	-	-
query18402	2682200630	4-hydroxy-tetrahydrodipicolinate synthase	2681812935	Roseovarius nanhaiticus DSM 29590	6	184	1	178	44.3	4e-06	22	317	-	-
query18402	2840895575	4-hydroxy-tetrahydrodipicolinate synthase	2840895330	Roseovarius spongiae HN-E21	28	310	8	278	52	2e-08	22	302	-	-
query18402	2883118847	4-hydroxy-tetrahydrodipicolinate synthase	2883117184	Roseovarius confluentis SAG6	12	303	4	275	49.3	1e-07	22	305	-	-
query18542	2635754619	4-hydroxy-tetrahydrodipicolinate synthase	2634166458	Ruegeria sp. 6PALISEP08	28	310	12	282	50.1	7e-08	22	305	-	-
query18542	2661073361	4-hydroxy-tetrahydrodipicolinate synthase	2660238111	Ruegeria sp. ANG-R	28	310	12	282	57	4e-10	22	305	-	-
query18542	2694938129	4-hydroxy-tetrahydrodipicolinate synthase	2693429872	Ruegeria halocynthiae DSM 27839	28	310	12	282	49.7	1e-07	22	305	-	-
query18542	2725533043	4-hydroxy-tetrahydrodipicolinate synthase	2724679119	Ruegeria profundi ZGT108	28	310	12	282	55.1	1e-09	22	305	-	-
query18542	2728044810	4-hydroxy-tetrahydrodipicolinate synthase	2724679780	Ruegeria faecimaris DSM 28009	28	310	12	282	52.8	9e-09	22	305	-	-
query18542	2728043334	4-hydroxy-tetrahydrodipicolinate synthase	2724679780	Ruegeria faecimaris DSM 28009	28	310	12	282	53.5	5e-09	22	305	-	-
query18542	2792416162	4-hydroxy-tetrahydrodipicolinate synthase	2791355036	Ruegeria meonggei CECT 8411	28	310	12	282	55.8	9e-10	22	305	-	-
query18542	2834192419	4-hydroxy-tetrahydrodipicolinate synthase	2834189540	Ruegeria litorea CECT 7639	28	310	12	282	50.4	5e-08	22	305	-	-
query18542	2835790386	4-hydroxy-tetrahydrodipicolinate synthase	2835788225	Ruegeria sp. CNT1-13L.2	28	310	12	282	52.8	9e-09	22	305	-	-
query18542	2884649585	4-hydroxy-tetrahydrodipicolinate synthase	2884647070	Ruegeria sp. THAF33	28	310	12	282	52	2e-08	22	305	-	-
query18542	2893709538	4-hydroxy-tetrahydrodipicolinate synthase	2893706316	Ruegeria sp. R14_0	28	310	12	282	53.9	4e-09	22	305	-	-
query18542	2911649785	4-hydroxy-tetrahydrodipicolinate synthase	2911645384	Ruegeria sp. HKCCD5851	28	310	12	282	56.2	6e-10	22	305	-	-
query18542	2911657645	4-hydroxy-tetrahydrodipicolinate synthase	2911654447	Ruegeria sp. HKCCC2112	28	310	12	282	55.1	2e-09	22	305	-	-
query18542	2911675396	4-hydroxy-tetrahydrodipicolinate synthase	2911672189	Ruegeria sp. HKCCA5463	28	310	12	282	52	2e-08	22	305	-	-
query18542	2911687374	4-hydroxy-tetrahydrodipicolinate synthase	2911685121	Ruegeria sp. HKCCA4008	28	310	12	282	50.4	5e-08	22	305	-	-
query18542	2911693201	4-hydroxy-tetrahydrodipicolinate synthase	2911689423	Ruegeria sp. HKCCA0235A	28	310	12	282	51.6	2e-08	22	305	-	-
query18542	2911695152	4-hydroxy-tetrahydrodipicolinate synthase	2911693842	Ruegeria sp. HKCCD6604	28	310	12	282	52	2e-08	22	305	-	-
query18542	2911706076	4-hydroxy-tetrahydrodipicolinate synthase	2911701751	Ruegeria sp. HKCCD7296	28	310	12	282	55.8	1e-09	22	305	-	-
query18542	2911712690	4-hydroxy-tetrahydrodipicolinate synthase	2911710793	Ruegeria sp. HKCCD9179	28	310	12	282	55.1	2e-09	22	305	-	-
query18542	2911724058	4-hydroxy-tetrahydrodipicolinate synthase	2911723925	Ruegeria sp. HKCCD7318	28	310	12	282	55.8	1e-09	22	305	-	-
query18542	2911731711	4-hydroxy-tetrahydrodipicolinate synthase	2911728605	Ruegeria sp. HKCCA4812	28	310	12	282	53.5	5e-09	22	305	-	-
query18542	2920756920	4-hydroxy-tetrahydrodipicolinate synthase	2920755722	Ruegeria sp. HKCCA4633	28	310	12	282	55.8	9e-10	22	305	-	-
query18542	2920767946	4-hydroxy-tetrahydrodipicolinate synthase	2920767423	Ruegeria sp. HKCCD6157	28	310	12	282	52	2e-08	22	305	-	-
query18542	2920774407	4-hydroxy-tetrahydrodipicolinate synthase	2920771577	Ruegeria sp. HKCCD6428	28	310	12	282	52	2e-08	22	305	-	-
query18542	2920781855	4-hydroxy-tetrahydrodipicolinate synthase	2920780691	Ruegeria sp. HKCCA5929	28	310	12	282	55.1	2e-09	22	305	-	-
query18542	2920793811	4-hydroxy-tetrahydrodipicolinate synthase	2920791509	Ruegeria sp. HKCCD6228	28	310	12	282	52	2e-08	22	305	-	-
query18542	2920808879	4-hydroxy-tetrahydrodipicolinate synthase	2920804904	Ruegeria sp. HKCCD4884	28	310	12	282	54.3	3e-09	22	305	-	-
query18542	2920817666	4-hydroxy-tetrahydrodipicolinate synthase	2920813364	Ruegeria sp. HKCCD7303	28	310	12	282	56.2	6e-10	22	305	-	-
query18542	2920818399	4-hydroxy-tetrahydrodipicolinate synthase	2920817954	Ruegeria sp. HKCCD6109	28	310	12	282	55.1	2e-09	22	305	-	-
query18542	2920833407	4-hydroxy-tetrahydrodipicolinate synthase	2920829172	Ruegeria sp. HKCCA6837	28	310	12	282	53.9	4e-09	22	305	-	-
query18542	2920844607	4-hydroxy-tetrahydrodipicolinate synthase	2920842384	Ruegeria sp. HKCCD6119	28	310	12	282	52	1e-08	22	305	-	-
query18542	2923865135	4-hydroxy-tetrahydrodipicolinate synthase	2923862544	Ruegeria sp. HKCCC2111	28	310	12	282	55.1	2e-09	22	305	-	-
query18542	2923867132	4-hydroxy-tetrahydrodipicolinate synthase	2923866921	Ruegeria sp. HKCCD7559	28	310	12	282	51.2	3e-08	22	305	-	-
query18542	2923875299	4-hydroxy-tetrahydrodipicolinate synthase	2923871207	Ruegeria sp. HKCCD5849	28	310	12	282	56.2	6e-10	22	305	-	-
query18542	2923880361	4-hydroxy-tetrahydrodipicolinate synthase	2923875786	Ruegeria sp. HKCCA5763	28	310	12	282	55.8	1e-09	22	305	-	-
query18542	2923880911	4-hydroxy-tetrahydrodipicolinate synthase	2923880459	Ruegeria sp. HKCCD7319	28	310	12	282	55.8	1e-09	22	305	-	-
query18542	2923900354	4-hydroxy-tetrahydrodipicolinate synthase	2923898313	Ruegeria sp. HKCCA0370	28	310	12	282	52	2e-08	22	305	-	-
query18761	2776047160	dihydrodipicolinate synthase/N-acetylneuraminate lyase	2775506850	Sagittula sp. P11	22	175	8	158	43.9	8e-06	22	305	-	-
query18761	2889148532	4-hydroxy-tetrahydrodipicolinate synthase	2889144759	Shimia sp. R9_1	28	310	12	282	53.9	4e-09	22	305	-	-
query18896	2682188265	4-hydroxy-tetrahydrodipicolinate synthase	2681812930	Yoonia rosea DSM 29591	36	269	14	242	43.5	7e-06	22	289	-	-
query18896	2730683367	4-hydroxy-tetrahydrodipicolinate synthase	2728369517	Tritonibacter scottomollicae DSM 25328	28	310	12	282	47	8e-07	22	305	-	-
query18896	2735478239	4-hydroxy-tetrahydrodipicolinate synthase	2734482174	Tropicibacter phthalicicus DSM 26923	28	310	8	278	58.2	2e-10	22	303	-	-
query18896	2742837624	4-hydroxy-tetrahydrodipicolinate synthase	2740892284	Thalassobius autumnalis CECT 5118	22	318	10	289	58.5	1e-10	22	296	-	-
query18896	2742839302	4-hydroxy-tetrahydrodipicolinate synthase	2740892285	Thalassobius autumnalis 5120	22	318	10	289	58.5	1e-10	22	296	-	-
query18896	2832294495	4-hydroxy-tetrahydrodipicolinate synthase	2832291267	Tropicibacter phthalicicus CECT 8649	28	310	8	278	58.2	2e-10	22	303	-	-
query18896	2890579767	dihydrodipicolinate synthase/N-acetylneuraminate lyase	2890578919	Tropicibacter sp. LMIT003	22	175	7	157	45.8	2e-06	22	304	-	-
query18542	2666091781	4-hydroxy-tetrahydrodipicolinate synthase	2663763207	Ruegeria sp. ANG-S4	28	310	12	282	50.4	5e-08	21	305	-	-
